# Supplementary material for: Pressure tuning of charge ordering in iron oxide
Source: Nat Commun. 2018 Oct 8;9:4142. doi: 10.1038/s41467-018-06457-x (PMC6175922; doi:10.1038/s41467-018-06457-x)
Supplement: Supplementary file 3 — Supplementary Data 1 [file 41467_2018_6457_MOESM3_ESM.cif]

#=======================================================================
data_I
#=======================================================================

_chemical_formula_sum                    'Fe4 O5'
_chemical_formula_weight                 303.4
_symmetry_cell_setting                   monoclinic
_symmetry_space_group_name_H-M           'C 1 2/m 1'
_symmetry_space_group_name_Hall          '-C 2y'
_symmetry_Int_Tables_number              12

loop_
 _space_group_symop_id
 _space_group_symop_operation_xyz
 1   x,y,z
 2   -x,y,-z
 3   -x,-y,-z
 4   x,-y,z
 5   x+1/2,y+1/2,z
 6   -x+1/2,y+1/2,-z
 7   -x+1/2,-y+1/2,-z
 8   x+1/2,-y+1/2,z

_cell_length_a                           9.675(4)
_cell_length_b                           8.4493(3)
_cell_length_c                           12.328(7)
_cell_angle_alpha                        90
_cell_angle_beta                         90.0(1)
_cell_angle_gamma                        90
_cell_volume                             1007.8(6)
_cell_formula_units_Z                    12

_cell_measurement_reflns_used            716
_cell_measurement_theta_min              1.4627
_cell_measurement_theta_max              17.6098
_cell_measurement_temperature            180
_exptl_crystal_density_diffrn            5.9988
_exptl_crystal_F_000                     1728
_exptl_absorpt_coefficient_mu            1.251
_exptl_crystal_size_max                  0.03
_exptl_crystal_size_mid                  0.02
_exptl_crystal_size_min                  0.015
_exptl_crystal_colour                    'black'
_exptl_absorpt_correction_type           'multi-scan'
_exptl_crystal_description               'prism'
_exptl_absorpt_process_details           
;
CrysAlisPro 1.171.38.43 (Rigaku Oxford Diffraction, 2015)
Empirical absorption correction using spherical harmonics,
 implemented in SCALE3 ABSPACK scaling algorithm.
;
_exptl_absorpt_correction_T_min          0.59077
_exptl_absorpt_correction_T_max          1.00000


#=======================================================================

# 7. EXPERIMENTAL DATA

_exptl_special_details                   ?

_diffrn_ambient_temperature              180
_diffrn_ambient_pressure			     11400000
_diffrn_radiation_type                   synchrotron
_diffrn_radiation_source                 synchrotron
_diffrn_radiation_wavelength             0.2887
_diffrn_detector                         'Perkin Elmer 1621XRD'
_diffrn_detector_area_resol_mean         5
_diffrn_measurement_device_type		     'Beamline P02.2 @ DESY'
_diffrn_reflns_number                    1613
_diffrn_reflns_theta_min                 1.46
_diffrn_reflns_theta_max                 16.96
_diffrn_reflns_av_R_equivalents          0.0208
_diffrn_reflns_av_unetI/netI             ?
_diffrn_reflns_limit_h_min               -19
_diffrn_reflns_limit_h_max               18
_diffrn_reflns_limit_k_min               -16
_diffrn_reflns_limit_k_max               17
_diffrn_reflns_limit_l_min               -7
_diffrn_reflns_limit_l_max               7
_diffrn_radiation_probe                  X-ray

_reflns_number_total                     791
_reflns_number_gt                        578
_reflns_threshold_expression             'I>3\s(I)'

_refine_ls_structure_factor_coef         F
_refine_ls_R_factor_gt                   0.0319
_refine_ls_wR_factor_gt                  0.0436
_refine_ls_R_factor_all                  0.0412
_refine_ls_wR_factor_ref                 0.0477
_refine_ls_goodness_of_fit_ref           2.07
_refine_ls_goodness_of_fit_gt            2.27
_refine_ls_restrained_S_gt               ?
_refine_ls_restrained_S_all              ?
_refine_ls_number_reflns                 791
_refine_ls_number_parameters             100
_refine_ls_number_restraints             0
_refine_ls_number_constraints            0
_refine_ls_weighting_scheme              sigma
_refine_ls_weighting_details             'w=1/(\s^2^(F)+0.0001F^2^)'
_refine_ls_hydrogen_treatment            ?
_refine_ls_shift/su_max                  0.0360
_refine_ls_shift/su_mean                 0.0126
_refine_diff_density_max                 0.83
_refine_diff_density_min                 -0.85
_refine_ls_extinction_method
 'B-C type 1 Gaussian isotropic (Becker & Coppens, 1974)'
_refine_ls_extinction_coef               7800(700)

loop_
 _atom_type_symbol
 _atom_type_scat_dispersion_real
 _atom_type_scat_dispersion_imag
 _atom_type_scat_source
 Fe   0.1023  0.1525
 'International Tables Vol C tables 4.2.6.8 and 6.1.1.1'
 O   -0.0010  0.0008
 'International Tables Vol C tables 4.2.6.8 and 6.1.1.1'

_computing_structure_solution            'Jana2006'
_computing_structure_refinement          'Jana 2006'
_computing_data_collection     'CrysAlisPro 1.171.38.43 (Rigaku OD, 2015)'
_computing_cell_refinement     'CrysAlisPro 1.171.38.43 (Rigaku OD, 2015)'
_computing_data_reduction      'CrysAlisPro 1.171.38.43 (Rigaku OD, 2015)' 
 
 
#=======================================================================

# 9. ATOMIC COORDINATES AND DISPLACEMENT PARAMETERS

loop_
 _atom_site_label
 _atom_site_type_symbol
 _atom_site_fract_x
 _atom_site_fract_y
 _atom_site_fract_z
 _atom_site_adp_type
 _atom_site_U_iso_or_equiv
 _atom_site_site_symmetry_multiplicity
 _atom_site_occupancy
 _atom_site_calc_flag
 _atom_site_refinement_flags
 _atom_site_disorder_assembly
 _atom_site_disorder_group
  Fe2_1 Fe 0 0 0 Uani 0.008(2) 2 1 d . . .
  Fe2_2 Fe 0 0.34261(9) 0 Uani 0.0047(18) 4 1 d . . .
  Fe2_3 Fe 0 0 0.5 Uani 0.014(3) 2 1 d . . .
  Fe2_4 Fe 0 0.32543(8) 0.5 Uani 0.0070(17) 4 1 d . . .
  Fe3_1 Fe 0.74140(9) 0 0.1165(2) Uani 0.0112(18) 4 1 d . . .
  Fe3_2 Fe 0.73682(7) 0.32816(6) 0.11842(18) Uani 0.0074(13) 8 1 d . . .
  Fe3_3 Fe 0.73540(9) 0 0.3811(2) Uani 0.0103(16) 4 1 d . . .
  Fe3_4 Fe 0.73966(7) 0.33857(6) 0.38280(18) Uani 0.0092(13) 8 1 d . . .
  Fe1_1 Fe 0.49580(8) 0 0.2512(2) Uani 0.0053(16) 4 1 d . . .
  Fe1_2 Fe 0.49598(7) 0.33346(5) 0.24930(18) Uani 0.0085(13) 8 1 d . . .
  O1 O 0.8412(4) 0 0.2527(12) Uiso 0.0069(7) 4 1 d . . .
  O2 O 0.8402(4) 0.3331(3) 0.2519(10) Uiso 0.0074(5) 8 1 d . . .
  O3 O 0.6358(4) 0 0.5448(11) Uiso 0.0060(7) 4 1 d . . .
  O4 O 0.6433(3) 0.3347(3) 0.5451(9) Uiso 0.0065(5) 8 1 d . . .
  O5 O 0.6473(5) 0 -0.0465(12) Uiso 0.0073(7) 4 1 d . . .
  O6 O 0.6386(3) 0.3320(3) -0.0425(9) Uiso 0.0065(5) 8 1 d . . .
  O7 O 0.9110(4) 0 0.6431(11) Uiso 0.0054(7) 4 1 d . . .
  O8 O 0.9093(3) 0.3316(2) 0.6415(9) Uiso 0.0058(5) 8 1 d . . .
  O9 O 0.9098(4) 0 0.8559(11) Uiso 0.0055(7) 4 1 d . . .
  O10 O 0.9117(3) 0.3347(3) 0.8566(9) Uiso 0.0058(5) 8 1 d . . .

loop_
 _atom_site_aniso_label
 _atom_site_aniso_type_symbol
 _atom_site_aniso_U_11
 _atom_site_aniso_U_22
 _atom_site_aniso_U_33
 _atom_site_aniso_U_12
 _atom_site_aniso_U_13
 _atom_site_aniso_U_23
 Fe2_1 Fe 0.0041(4) 0.0068(4) 0.014(7) 0 -0.0002(14) 0
 Fe2_2 Fe 0.0044(3) 0.0088(3) 0.001(5) 0 -0.0001(11) 0
 Fe2_3 Fe 0.0039(5) 0.0145(5) 0.025(8) 0 0.0021(16) 0
 Fe2_4 Fe 0.0048(3) 0.0062(3) 0.010(5) 0 0.0027(11) 0
 Fe3_1 Fe 0.0047(3) 0.0097(3) 0.019(5) 0 0.0030(11) 0
 Fe3_2 Fe 0.0048(3) 0.0062(2) 0.011(4) -0.00005(16) 0.0008(8) 0.0013(4)
 Fe3_3 Fe 0.0046(3) 0.0065(3) 0.020(5) 0 0.0039(10) 0
 Fe3_4 Fe 0.0053(3) 0.0068(2) 0.015(4) -0.00026(17) 0.0027(9) 0.0007(4)
 Fe1_1 Fe 0.0055(3) 0.0055(3) 0.005(5) 0 0.0016(11) 0
 Fe1_2 Fe 0.0053(3) 0.0044(2) 0.016(4) -0.00015(15) 0.0012(8) -0.0005(4)

loop_
 _geom_bond_atom_site_label_1
 _geom_bond_atom_site_label_2
 _geom_bond_site_symmetry_1
 _geom_bond_site_symmetry_2
 _geom_bond_distance
 _geom_bond_publ_flag
  Fe2_1 O6 . 5_445 2.022(4) ?
  Fe2_1 O6 . 6_545 2.022(4) ?
  Fe2_1 O6 . 7_555 2.022(4) ?
  Fe2_1 O6 . 8_455 2.022(4) ?
  Fe2_1 O9 . 1_454 1.979(13) ?
  Fe2_1 O9 . 2_656 1.979(13) ?
  Fe2_2 O5 . 5_455 2.032(5) ?
  Fe2_2 O5 . 6_555 2.032(5) ?
  Fe2_2 O6 . 7_555 2.062(4) ?
  Fe2_2 O6 . 8_455 2.062(4) ?
  Fe2_2 O10 . 1_454 1.964(10) ?
  Fe2_2 O10 . 2_656 1.964(10) ?
  Fe2_3 O4 . 5_445 2.045(4) ?
  Fe2_3 O4 . 6_546 2.045(4) ?
  Fe2_3 O4 . 7_556 2.045(4) ?
  Fe2_3 O4 . 8_455 2.045(4) ?
  Fe2_3 O7 . 1_455 1.963(13) ?
  Fe2_3 O7 . 2_656 1.963(13) ?
  Fe2_4 O3 . 5_455 2.051(5) ?
  Fe2_4 O3 . 6_556 2.051(5) ?
  Fe2_4 O4 . 7_556 2.015(4) ?
  Fe2_4 O4 . 8_455 2.015(4) ?
  Fe2_4 O8 . 1_455 1.953(10) ?
  Fe2_4 O8 . 2_656 1.953(10) ?
  Fe3_1 O1 . . 1.937(13) ?
  Fe3_1 O6 . 6_645 2.048(6) ?
  Fe3_1 O6 . 7_655 2.048(6) ?
  Fe3_1 O10 . 6_646 2.062(3) ?
  Fe3_1 O10 . 7_656 2.062(3) ?
  Fe3_2 O2 . . 1.926(10) ?
  Fe3_2 O5 . 6_655 2.038(7) ?
  Fe3_2 O6 . 7_655 2.039(6) ?
  Fe3_2 O9 . 6_656 2.055(4) ?
  Fe3_2 O10 . 7_656 2.013(3) ?
  Fe3_3 O1 . . 1.885(13) ?
  Fe3_3 O4 . 6_646 2.039(6) ?
  Fe3_3 O4 . 7_656 2.039(6) ?
  Fe3_3 O8 . 6_646 2.015(3) ?
  Fe3_3 O8 . 7_656 2.015(3) ?
  Fe3_4 O2 . . 1.885(10) ?
  Fe3_4 O3 . 6_656 2.027(7) ?
  Fe3_4 O4 . 7_656 2.053(6) ?
  Fe3_4 O7 . 6_656 2.021(4) ?
  Fe3_4 O8 . 7_656 2.058(3) ?
  Fe1_1 O2 . 5_445 2.063(3) ?
  Fe1_1 O2 . 8_455 2.063(3) ?
  Fe1_1 O10 . 6_646 2.126(7) ?
  Fe1_1 O10 . 7_656 2.126(7) ?
  Fe1_2 O1 . 5_455 2.055(3) ?
  Fe1_2 O2 . 8_455 2.062(3) ?
  Fe1_2 O7 . 6_656 2.133(9) ?
  Fe1_2 O9 . 6_656 2.120(9) ?
  Fe1_2 O10 . 7_656 2.127(7) ?

loop_
 _geom_angle_atom_site_label_1
 _geom_angle_atom_site_label_2
 _geom_angle_atom_site_label_3
 _geom_angle_site_symmetry_1
 _geom_angle_site_symmetry_2
 _geom_angle_site_symmetry_3
 _geom_angle
 _geom_angle_publ_flag
  O6 Fe2_1 O6 5_445 . 6_545 90.82(15) ?
  O6 Fe2_1 O6 5_445 . 7_555 180.0(5) ?
  O6 Fe2_1 O6 5_445 . 8_455 89.18(15) ?
  O6 Fe2_1 O9 5_445 . 1_454 93.4(3) ?
  O6 Fe2_1 O9 5_445 . 2_656 86.6(3) ?
  O6 Fe2_1 O6 6_545 . 7_555 89.18(15) ?
  O6 Fe2_1 O6 6_545 . 8_455 180.0(5) ?
  O6 Fe2_1 O9 6_545 . 1_454 86.6(3) ?
  O6 Fe2_1 O9 6_545 . 2_656 93.4(3) ?
  O6 Fe2_1 O6 7_555 . 8_455 90.82(15) ?
  O6 Fe2_1 O9 7_555 . 1_454 86.6(3) ?
  O6 Fe2_1 O9 7_555 . 2_656 93.4(3) ?
  O6 Fe2_1 O9 8_455 . 1_454 93.4(3) ?
  O6 Fe2_1 O9 8_455 . 2_656 86.6(3) ?
  O9 Fe2_1 O9 1_454 . 2_656 180.0(5) ?
  O5 Fe2_2 O5 5_455 . 6_555 98.23(18) ?
  O5 Fe2_2 O6 5_455 . 7_555 175.2(2) ?
  O5 Fe2_2 O6 5_455 . 8_455 86.57(16) ?
  O5 Fe2_2 O10 5_455 . 1_454 94.2(4) ?
  O5 Fe2_2 O10 5_455 . 2_656 88.3(4) ?
  O5 Fe2_2 O6 6_555 . 7_555 86.57(16) ?
  O5 Fe2_2 O6 6_555 . 8_455 175.2(2) ?
  O5 Fe2_2 O10 6_555 . 1_454 88.3(4) ?
  O5 Fe2_2 O10 6_555 . 2_656 94.2(4) ?
  O6 Fe2_2 O6 7_555 . 8_455 88.63(16) ?
  O6 Fe2_2 O10 7_555 . 1_454 85.5(3) ?
  O6 Fe2_2 O10 7_555 . 2_656 91.7(3) ?
  O6 Fe2_2 O10 8_455 . 1_454 91.7(3) ?
  O6 Fe2_2 O10 8_455 . 2_656 85.5(3) ?
  O10 Fe2_2 O10 1_454 . 2_656 176.11(10) ?
  O4 Fe2_3 O4 5_445 . 6_546 93.82(16) ?
  O4 Fe2_3 O4 5_445 . 7_556 180.0(5) ?
  O4 Fe2_3 O4 5_445 . 8_455 86.18(16) ?
  O4 Fe2_3 O7 5_445 . 1_455 93.0(3) ?
  O4 Fe2_3 O7 5_445 . 2_656 87.0(3) ?
  O4 Fe2_3 O4 6_546 . 7_556 86.18(16) ?
  O4 Fe2_3 O4 6_546 . 8_455 180.0(5) ?
  O4 Fe2_3 O7 6_546 . 1_455 87.0(3) ?
  O4 Fe2_3 O7 6_546 . 2_656 93.0(3) ?
  O4 Fe2_3 O4 7_556 . 8_455 93.82(16) ?
  O4 Fe2_3 O7 7_556 . 1_455 87.0(3) ?
  O4 Fe2_3 O7 7_556 . 2_656 93.0(3) ?
  O4 Fe2_3 O7 8_455 . 1_455 93.0(3) ?
  O4 Fe2_3 O7 8_455 . 2_656 87.0(3) ?
  O7 Fe2_3 O7 1_455 . 2_656 180.0(5) ?
  O3 Fe2_4 O3 5_455 . 6_556 88.03(19) ?
  O3 Fe2_4 O4 5_455 . 7_556 176.13(13) ?
  O3 Fe2_4 O4 5_455 . 8_455 88.16(17) ?
  O3 Fe2_4 O8 5_455 . 1_455 91.6(4) ?
  O3 Fe2_4 O8 5_455 . 2_656 86.2(4) ?
  O3 Fe2_4 O4 6_556 . 7_556 88.16(17) ?
  O3 Fe2_4 O4 6_556 . 8_455 176.13(13) ?
  O3 Fe2_4 O8 6_556 . 1_455 86.2(4) ?
  O3 Fe2_4 O8 6_556 . 2_656 91.6(4) ?
  O4 Fe2_4 O4 7_556 . 8_455 95.66(16) ?
  O4 Fe2_4 O8 7_556 . 1_455 87.5(3) ?
  O4 Fe2_4 O8 7_556 . 2_656 94.6(3) ?
  O4 Fe2_4 O8 8_455 . 1_455 94.6(3) ?
  O4 Fe2_4 O8 8_455 . 2_656 87.5(3) ?
  O8 Fe2_4 O8 1_455 . 2_656 176.93(10) ?
  O1 Fe3_1 O6 . . 6_645 95.9(3) ?
  O1 Fe3_1 O6 . . 7_655 95.9(3) ?
  O1 Fe3_1 O10 . . 6_646 102.6(4) ?
  O1 Fe3_1 O10 . . 7_656 102.6(4) ?
  O6 Fe3_1 O6 6_645 . 7_655 87.8(2) ?
  O6 Fe3_1 O10 6_645 . 6_646 90.52(18) ?
  O6 Fe3_1 O10 6_645 . 7_656 161.4(4) ?
  O6 Fe3_1 O10 7_655 . 6_646 161.4(4) ?
  O6 Fe3_1 O10 7_655 . 7_656 90.52(18) ?
  O10 Fe3_1 O10 6_646 . 7_656 85.23(13) ?
  O2 Fe3_2 O5 . . 6_655 94.1(4) ?
  O2 Fe3_2 O6 . . 7_655 95.7(3) ?
  O2 Fe3_2 O9 . . 6_656 102.2(4) ?
  O2 Fe3_2 O10 . . 7_656 104.8(3) ?
  O5 Fe3_2 O6 6_655 . 7_655 87.0(2) ?
  O5 Fe3_2 O9 6_655 . 6_656 86.8(2) ?
  O5 Fe3_2 O10 6_655 . 7_656 161.1(4) ?
  O6 Fe3_2 O9 7_655 . 6_656 161.4(5) ?
  O6 Fe3_2 O10 7_655 . 7_656 92.19(18) ?
  O9 Fe3_2 O10 6_656 . 7_656 88.09(14) ?
  O1 Fe3_3 O4 . . 6_646 93.6(3) ?
  O1 Fe3_3 O4 . . 7_656 93.6(3) ?
  O1 Fe3_3 O8 . . 6_646 105.2(4) ?
  O1 Fe3_3 O8 . . 7_656 105.2(4) ?
  O4 Fe3_3 O4 6_646 . 7_656 86.5(2) ?
  O4 Fe3_3 O8 6_646 . 6_646 88.75(18) ?
  O4 Fe3_3 O8 6_646 . 7_656 160.9(4) ?
  O4 Fe3_3 O8 7_656 . 6_646 160.9(4) ?
  O4 Fe3_3 O8 7_656 . 7_656 88.75(18) ?
  O8 Fe3_3 O8 6_646 . 7_656 89.80(13) ?
  O2 Fe3_4 O3 . . 6_656 95.0(4) ?
  O2 Fe3_4 O4 . . 7_656 93.9(3) ?
  O2 Fe3_4 O7 . . 6_656 104.7(4) ?
  O2 Fe3_4 O8 . . 7_656 102.7(3) ?
  O3 Fe3_4 O4 6_656 . 7_656 87.8(2) ?
  O3 Fe3_4 O7 6_656 . 6_656 92.5(2) ?
  O3 Fe3_4 O8 6_656 . 7_656 161.9(5) ?
  O4 Fe3_4 O7 7_656 . 6_656 161.3(5) ?
  O4 Fe3_4 O8 7_656 . 7_656 87.21(18) ?
  O7 Fe3_4 O8 6_656 . 7_656 86.77(13) ?
  O2 Fe1_1 O2 5_445 . 8_455 86.26(12) ?
  O2 Fe1_1 O10 5_445 . 6_646 82.0(2) ?
  O2 Fe1_1 O10 5_445 . 7_656 139.4(4) ?
  O2 Fe1_1 O10 8_455 . 6_646 139.4(4) ?
  O2 Fe1_1 O10 8_455 . 7_656 82.0(2) ?
  O10 Fe1_1 O10 6_646 . 7_656 82.1(3) ?
  O1 Fe1_2 O2 5_455 . 8_455 86.24(12) ?
  O1 Fe1_2 O7 5_455 . 6_656 81.0(3) ?
  O1 Fe1_2 O9 5_455 . 6_656 82.6(3) ?
  O1 Fe1_2 O10 5_455 . 7_656 140.9(5) ?
  O2 Fe1_2 O7 8_455 . 6_656 138.5(4) ?
  O2 Fe1_2 O9 8_455 . 6_656 140.9(4) ?
  O2 Fe1_2 O10 8_455 . 7_656 82.0(2) ?
  O7 Fe1_2 O9 6_656 . 6_656 76.2(4) ?
  O7 Fe1_2 O10 6_656 . 7_656 130.19(19) ?
  O9 Fe1_2 O10 6_656 . 7_656 83.5(3) ?
  Fe3_1 O1 Fe3_3 . . . 117.2(2) ?
  Fe3_1 O1 Fe1_2 . . 5_545 110.2(5) ?
  Fe3_1 O1 Fe1_2 . . 8_555 110.2(5) ?
  Fe3_3 O1 Fe1_2 . . 5_545 114.4(5) ?
  Fe3_3 O1 Fe1_2 . . 8_555 114.4(5) ?
  Fe1_2 O1 Fe1_2 5_545 . 8_555 86.43(17) ?
  Fe3_2 O2 Fe3_4 . . . 117.65(19) ?
  Fe3_2 O2 Fe1_1 . . 5_555 113.0(4) ?
  Fe3_2 O2 Fe1_2 . . 8_555 110.6(4) ?
  Fe3_4 O2 Fe1_1 . . 5_555 111.3(4) ?
  Fe3_4 O2 Fe1_2 . . 8_555 114.0(4) ?
  Fe1_1 O2 Fe1_2 5_555 . 8_555 86.16(14) ?
  Fe2_4 O3 Fe2_4 5_545 . 7_556 92.0(3) ?
  Fe2_4 O3 Fe3_4 5_545 . 6_646 90.88(7) ?
  Fe2_4 O3 Fe3_4 5_545 . 7_656 169.5(7) ?
  Fe2_4 O3 Fe3_4 7_556 . 6_646 169.5(7) ?
  Fe2_4 O3 Fe3_4 7_556 . 7_656 90.88(7) ?
  Fe3_4 O3 Fe3_4 6_646 . 7_656 84.6(3) ?
  Fe2_3 O4 Fe2_4 5_555 . 7_556 85.3(2) ?
  Fe2_3 O4 Fe3_3 5_555 . 6_656 92.50(11) ?
  Fe2_3 O4 Fe3_4 5_555 . 7_656 168.1(5) ?
  Fe2_4 O4 Fe3_3 7_556 . 6_656 168.3(6) ?
  Fe2_4 O4 Fe3_4 7_556 . 7_656 91.17(10) ?
  Fe3_3 O4 Fe3_4 6_656 . 7_656 88.7(3) ?
  Fe2_2 O5 Fe2_2 5_545 . 7_555 81.8(2) ?
  Fe2_2 O5 Fe3_2 5_545 . 6_645 92.42(7) ?
  Fe2_2 O5 Fe3_2 5_545 . 7_655 167.2(6) ?
  Fe2_2 O5 Fe3_2 7_555 . 6_645 167.2(6) ?
  Fe2_2 O5 Fe3_2 7_555 . 7_655 92.42(7) ?
  Fe3_2 O5 Fe3_2 6_645 . 7_655 90.9(4) ?
  Fe2_1 O6 Fe2_2 5_555 . 7_555 90.3(2) ?
  Fe2_1 O6 Fe3_1 5_555 . 6_655 90.26(11) ?
  Fe2_1 O6 Fe3_2 5_555 . 7_655 167.6(6) ?
  Fe2_2 O6 Fe3_1 7_555 . 6_655 168.0(6) ?
  Fe2_2 O6 Fe3_2 7_555 . 7_655 91.51(11) ?
  Fe3_1 O6 Fe3_2 6_655 . 7_655 85.5(3) ?
  Fe2_3 O7 Fe3_4 1_655 . 6_646 100.1(5) ?
  Fe2_3 O7 Fe3_4 1_655 . 7_656 100.1(5) ?
  Fe2_3 O7 Fe1_2 1_655 . 6_646 111.9(2) ?
  Fe2_3 O7 Fe1_2 1_655 . 7_656 111.9(2) ?
  Fe3_4 O7 Fe3_4 6_646 . 7_656 84.9(2) ?
  Fe3_4 O7 Fe1_2 6_646 . 6_646 87.55(19) ?
  Fe3_4 O7 Fe1_2 6_646 . 7_656 147.9(6) ?
  Fe3_4 O7 Fe1_2 7_656 . 6_646 147.9(6) ?
  Fe3_4 O7 Fe1_2 7_656 . 7_656 87.55(19) ?
  Fe1_2 O7 Fe1_2 6_646 . 7_656 82.5(4) ?
  Fe2_4 O8 Fe3_3 1_655 . 6_656 102.0(4) ?
  Fe2_4 O8 Fe3_4 1_655 . 7_656 99.5(4) ?
  Fe3_3 O8 Fe3_4 6_656 . 7_656 89.22(16) ?
  Fe2_1 O9 Fe3_2 1_656 . 6_646 99.6(5) ?
  Fe2_1 O9 Fe3_2 1_656 . 7_656 99.6(5) ?
  Fe2_1 O9 Fe1_2 1_656 . 6_646 111.1(2) ?
  Fe2_1 O9 Fe1_2 1_656 . 7_656 111.1(2) ?
  Fe3_2 O9 Fe3_2 6_646 . 7_656 89.9(2) ?
  Fe3_2 O9 Fe1_2 6_646 . 6_646 85.52(17) ?
  Fe3_2 O9 Fe1_2 6_646 . 7_656 149.3(6) ?
  Fe3_2 O9 Fe1_2 7_656 . 6_646 149.3(6) ?
  Fe3_2 O9 Fe1_2 7_656 . 7_656 85.52(17) ?
  Fe1_2 O9 Fe1_2 6_646 . 7_656 83.2(4) ?
  Fe2_2 O10 Fe3_1 1_656 . 6_656 98.3(4) ?
  Fe2_2 O10 Fe3_2 1_656 . 7_656 101.3(4) ?
  Fe2_2 O10 Fe1_1 1_656 . 6_656 110.94(18) ?
  Fe2_2 O10 Fe1_2 1_656 . 7_656 113.11(19) ?
  Fe3_1 O10 Fe3_2 6_656 . 7_656 85.75(16) ?
  Fe3_1 O10 Fe1_1 6_656 . 6_656 87.60(17) ?
  Fe3_1 O10 Fe1_2 6_656 . 7_656 148.5(5) ?
  Fe3_2 O10 Fe1_1 7_656 . 6_656 147.7(5) ?
  Fe3_2 O10 Fe1_2 7_656 . 7_656 86.38(16) ?
  Fe1_1 O10 Fe1_2 6_656 . 7_656 83.0(3) ?
 
loop_
 _refln_index_h
 _refln_index_k
 _refln_index_l
 _refln_F_squared_calc
 _refln_F_squared_meas
 _refln_F_squared_sigma
 _refln_observed_status
   6   0   0   1725.09   1657.51     51.02 o
  10   0   0   1664.61   1731.39     95.18 o
  12   0   0 125609.00 143576.00   2821.00 o
  14   0   0  11219.10  11558.40    297.90 o
  16   0   0  22004.20  23665.20    430.26 o
   3   1   0      0.58      5.83      2.16 <
   5   1   0      0.86      8.57      3.52 <
   7   1   0      0.61      9.65      3.31 <
   9   1   0      3.45     15.84      6.26 <
  11   1   0      1.84     15.12      5.46 <
  13   1   0      4.81     10.37      8.20 <
  15   1   0      1.59      3.46     10.01 <
  17   1   0      0.21      4.82      8.42 <
   0   2   0      2.42      5.33      2.09 <
   2   2   0      1.66      3.02      2.52 <
   4   2   0      3.82     13.17      5.32 <
   6   2   0      0.88      7.63      5.47 <
   8   2   0      1.58      5.69     10.44 <
  10   2   0      0.43      2.30      3.89 <
  12   2   0      5.36     16.99      7.62 <
  14   2   0      0.30     -2.16      8.49 <
  16   2   0      1.24     -3.24      6.12 <
   1   3   0    741.70    788.24     18.97 o
   3   3   0  15771.60  15560.60    171.64 o
   5   3   0  33729.20  34924.20    247.06 o
   7   3   0   4423.34   4650.13     79.44 o
   9   3   0  22437.50  23720.10    167.28 o
  11   3   0  52085.90  55900.40    133.75 o
  13   3   0  13473.40  14371.50    209.19 o
  15   3   0   7994.17   8084.16    175.85 o
  17   3   0  13659.20  13971.70    396.90 o
   0   4   0      1.85      4.46      2.88 <
   2   4   0      3.73     20.01      4.09 o
   4   4   0      4.93     -1.22      2.81 <
   6   4   0      1.36      7.20      6.84 <
   8   4   0      2.65     -3.67      5.61 <
  10   4   0      0.03      8.06      5.83 <
  12   4   0      0.25      6.12      5.40 <
  16   4   0      2.14     13.53     13.60 <
   1   5   0     11.37     62.19      7.77 o
   3   5   0      5.33     14.76      4.02 o
   5   5   0      9.97     42.90     14.38 <
   7   5   0      3.77     -3.74      5.83 <
   9   5   0     21.97     67.52     19.91 o
  11   5   0      0.17      5.54      6.77 <
  13   5   0     17.39     22.82     14.47 <
  15   5   0      4.89    -11.01     23.25 <
   2   6   0     25.88     20.16      4.25 o
   4   6   0 211513.00 212852.00    823.84 o
   6   6   0    723.20    704.62     51.64 o
   8   6   0 176607.00 188921.00   3741.63 o
  10   6   0   1004.63    847.90     66.12 o
  12   6   0  83694.30  87339.80    588.32 o
  14   6   0   8132.54   8045.65    314.33 o
   1   7   0      1.45     21.16      5.38 o
   3   7   0      1.26      7.70      5.04 <
   5   7   0      0.57     11.88     10.29 <
   7   7   0      6.66     12.09      9.14 <
   9   7   0      0.09      4.10     10.01 <
  11   7   0      1.08      5.61      4.61 <
  13   7   0      1.25     -3.53     16.12 <
   0   8   0     10.32     47.94     12.93 o
   2   8   0      5.25     28.79      8.12 o
   4   8   0     12.99     54.28     12.92 o
   6   8   0      2.97     27.28     13.16 <
   8   8   0      8.52     21.95     10.43 <
  10   8   0      0.93      4.97      8.93 <
  12   8   0     14.97     33.62     17.20 <
   1   9   0    134.44    158.66     15.92 o
   3   9   0   1676.84   1640.09     62.96 o
   5   9   0  11230.40  11594.50    161.92 o
   7   9   0    723.09    779.97     65.28 o
   9   9   0  10874.90  11190.10    259.99 o
  11   9   0  21798.70  22649.30    387.94 o
   0  10   0      0.81     -4.97      6.41 <
   2  10   0      1.11      4.82      5.83 <
   4  10   0      0.39      3.60      5.69 <
   6  10   0      0.31     18.86      9.50 <
   8  10   0      0.54     12.88     15.26 <
  10  10   0      1.26      7.13     16.99 <
   1  11   0     14.65     77.53     15.27 o
   3  11   0      9.60     39.37     12.15 o
   5  11   0     15.02     65.29     15.87 o
   7  11   0      6.95     35.42     20.07 <
   0  12   0 139092.00 143446.00    972.95 o
   2  12   0     12.17     -1.58      2.60 <
   4  12   0  47226.40  48054.80    359.70 o
   6  12   0    178.74    130.59     32.09 o
   1  13   0     18.38     20.16     15.55 <
   3  13   0     20.77      4.03      4.98 <
   5  13   0      3.67     38.87     28.93 <
   0  14   0      4.24     55.43     30.86 <
   2  14   0      0.98      8.06      6.62 <
   4  14   0      5.17     77.45     21.04 o
   1  15   0    371.60    418.86     46.83 o
   3  15   0     30.59     20.88     11.31 <
   0  16   0     14.77     35.99     17.91 <
   2  16   0      0.09     11.45     10.51 <
 -18   0   1   2245.93   1188.76    107.23 o
 -16   0   1  11230.80  11916.40    307.18 o
 -14   0   1   5878.28   6216.52    213.69 o
 -12   0   1   9702.51  10448.70    172.78 o
 -10   0   1   3747.39   4211.98    100.20 o
  -8   0   1  56914.90  61706.00   1227.49 o
  -6   0   1   9252.93   9924.13    111.03 o
  -4   0   1    742.76   1146.34     31.61 o
   6   0   1   9070.12   8841.55    166.18 o
   8   0   1  55321.70  59886.40    339.09 o
  10   0   1   3914.45   4150.99    145.08 o
  12   0   1  10203.50  10727.10    261.20 o
  14   0   1   5589.03   5975.25    212.76 o
  16   0   1  11296.90  11777.40    319.28 o
 -17   1   1     21.33     29.44     12.52 <
 -15   1   1     15.09     23.97     12.74 <
 -13   1   1      1.48     15.48      6.83 <
 -11   1   1    200.00    217.85     18.09 o
  -9   1   1    222.52    246.87     17.48 o
  -7   1   1    225.39    260.49     15.40 o
  -5   1   1      7.25     11.09      2.88 o
  -3   1   1    143.91    135.66     12.91 o
  -1   1   1      5.13      8.78      3.24 <
   5   1   1     14.24      8.85      6.19 <
   7   1   1    253.60    240.41     20.92 o
   9   1   1    234.85    228.23     23.78 o
  11   1   1    220.29    204.82     25.52 o
  13   1   1     12.39      2.74      3.68 <
  15   1   1     13.21      6.62      7.34 <
 -18   2   1     65.25     70.26     29.80 <
 -16   2   1     91.68     80.62     18.30 o
 -14   2   1     63.69     58.52     13.25 o
 -12   2   1    466.54    457.79     33.66 o
 -10   2   1      7.34      3.74      2.74 <
  -8   2   1     32.58     41.39      7.26 o
  -6   2   1    324.97    331.82     16.38 o
  -4   2   1     76.98     74.58     11.74 o
  -2   2   1    489.77    416.13     23.15 o
   0   2   1      2.62      3.60      1.58 <
   4   2   1     66.62     70.98     15.33 o
   6   2   1    393.03    294.40     22.14 o
   8   2   1     29.50     36.71      9.42 o
  10   2   1      0.54      6.62      3.74 <
  12   2   1    377.62    448.55     38.45 o
  14   2   1     26.19     41.82     12.51 o
  16   2   1     70.53     86.96     27.49 o
 -17   3   1    132.50    183.56     48.83 o
 -15   3   1   7506.77   6966.71    197.86 o
 -13   3   1    884.58    921.24     48.93 o
 -11   3   1  18148.30  18764.60    188.60 o
  -9   3   1  18847.20  19542.90    167.72 o
  -7   3   1  21660.30  22040.30    168.55 o
  -5   3   1  29037.40  29042.20    266.45 o
  -3   3   1 162932.00 160730.00    751.03 o
  -1   3   1  83636.00  77273.20    624.94 o
   1   3   1  82832.00  74757.20    632.59 o
   3   3   1 159203.00 152588.00    938.20 o
   5   3   1  28471.80  28582.40    257.79 o
   7   3   1  21632.30  22151.70    167.33 o
   9   3   1  18691.30  18831.10    206.38 o
  11   3   1  18025.60  18388.90    220.10 o
  13   3   1    854.75    827.97     51.03 o
  15   3   1   6459.66   6620.17    184.98 o
 -16   4   1      1.57     37.93     27.42 <
 -14   4   1    670.40    605.35     57.58 o
 -12   4   1    139.03    132.75     27.22 o
 -10   4   1   1265.56   1286.63     75.62 o
  -8   4   1      0.03      3.53      6.91 <
  -6   4   1   1099.68   1061.69     58.84 o
  -4   4   1      3.77      6.41      3.89 <
  -2   4   1   2945.51   2789.90     56.01 o
   0   4   1      0.96      6.33      2.37 <
   2   4   1   2885.04   2811.84     44.43 o
   4   4   1      2.81      2.52      4.46 <
   6   4   1   1129.46   1016.75     57.77 o
   8   4   1      1.56      9.07      5.90 <
  10   4   1   1200.25   1227.36     58.20 o
  12   4   1    105.95    117.48     19.20 o
  14   4   1    625.71    657.47     50.73 o
 -15   5   1      0.83      2.52      9.50 <
 -13   5   1    696.50    718.71     64.67 o
 -11   5   1     24.67     30.66     10.00 o
  -9   5   1   2147.88   2268.76     98.54 o
  -7   5   1     21.45    142.96     29.69 o
  -5   5   1   1411.20   1377.37     67.66 o
  -3   5   1    298.37    271.54     19.04 o
  -1   5   1   1732.57   1635.83     44.69 o
   1   5   1   1646.94   1642.50     41.45 o
   3   5   1    276.22    271.82     18.81 o
   5   5   1   1389.14   1322.92     65.24 o
   7   5   1      3.52      7.41      7.20 <
   9   5   1   2202.22   2265.97     99.61 o
  11   5   1     50.82     30.95      9.31 o
 -14   6   1   4200.58   4223.87    163.70 o
 -12   6   1   6539.51   6561.41    192.66 o
 -10   6   1   2183.39   2284.74    107.12 o
  -8   6   1  29621.10  30203.20    354.97 o
  -6   6   1   4065.14   3944.73    123.82 o
  -4   6   1     10.95     47.36     14.44 o
  -2   6   1    554.73    517.71     27.70 o
   0   6   1      2.92     18.64      6.33 <
   2   6   1    487.98    490.96     21.37 o
   4   6   1     19.73     24.26      6.91 o
   6   6   1   3902.45   3910.26    120.31 o
   8   6   1  28370.90  28711.90    348.10 o
  10   6   1   2227.61   2262.45    150.94 o
 -13   7   1    476.66    496.36     59.07 o
 -11   7   1    218.19    196.82     35.45 o
  -9   7   1    199.84    168.89     32.30 o
  -7   7   1    384.18    365.19     42.96 o
  -5   7   1    673.73    611.46     36.94 o
  -3   7   1    482.44    491.92     31.36 o
  -1   7   1    802.01    860.91     37.69 o
   1   7   1    809.79    826.26     35.20 o
   3   7   1    491.06    455.27     23.52 o
   5   7   1    703.77    618.60     36.20 o
   7   7   1    331.73    371.95     42.17 o
   9   7   1    181.85    186.17     47.94 o
 -12   8   1    581.53    601.36     64.83 o
 -10   8   1    747.31    772.18     69.85 o
  -8   8   1     72.90     53.70     18.16 <
  -6   8   1   2274.02   2436.91     76.08 o
  -4   8   1     82.02     72.49     13.48 o
  -2   8   1   3741.26   3591.95     88.01 o
   0   8   1     11.89     15.76      4.75 o
   2   8   1   3881.26   3377.46     74.43 o
   4   8   1     71.11    122.30     17.27 o
   6   8   1   2448.68   2274.90    102.44 o
   8   8   1     60.30     57.59     18.50 o
 -11   9   1   8466.47   8322.42    242.88 o
  -9   9   1   7175.48   7244.16    209.65 o
  -7   9   1   7323.17   7569.91    202.69 o
  -5   9   1   8111.42   7520.28    147.77 o
  -3   9   1  33098.30  32500.20    298.94 o
  -1   9   1  17715.80  16590.40    216.35 o
   1   9   1  17529.50  16784.60    203.27 o
   3   9   1  32873.20  32547.80    257.55 o
   5   9   1   7974.10   7413.32    140.60 o
   7   9   1   7453.67   6902.07    278.08 o
 -10  10   1   1533.28   1407.06    142.54 o
  -8  10   1      1.02     15.84     13.39 <
  -6  10   1   1450.55   1638.95     69.47 o
  -4  10   1      2.05      7.27      5.11 <
  -2  10   1   2611.86   2747.39     84.66 o
   0  10   1      1.84     -7.63      6.69 <
   2  10   1   2681.17   2747.51     78.34 o
   4  10   1      2.62     -4.75      4.46 <
   6  10   1   1623.32   1365.54    125.16 o
  -7  11   1    143.74    130.23     30.25 o
  -5  11   1   1621.01   1744.51     73.96 o
  -3  11   1    456.78    440.21     36.13 o
  -1  11   1   1513.37   1608.78     65.09 o
   1  11   1   1506.48   1556.69     63.15 o
   3  11   1    419.27    454.17     32.85 o
   5  11   1   1627.59   1516.63    131.76 o
  -6  12   1   1029.35    860.62     74.66 o
  -4  12   1     13.06     31.31     20.94 <
  -2  12   1    142.37    108.99     17.70 o
   0  12   1      4.60     22.53     18.14 <
   2  12   1     88.72     98.76     17.91 o
   4  12   1      4.83     -3.53     11.44 <
  -5  13   1    519.57    524.66     44.48 o
  -3  13   1    196.45    208.98     27.76 o
  -1  13   1    502.09    531.50     41.73 o
   1  13   1    445.66    527.31     39.98 o
   3  13   1    230.48    212.80     33.07 o
  -4  14   1     34.04     51.11     13.81 o
  -2  14   1   2981.02   3202.22    104.86 o
   0  14   1      1.92      2.52      5.76 <
   2  14   1   3041.36   3492.86    130.66 o
  -3  15   1   8279.08   8360.52    176.37 o
  -1  15   1   3798.58   3354.78    133.42 o
   1  15   1   3791.05   3086.43    133.87 o
   3  15   1   8347.22   8314.24    257.28 o
  -2  16   1   1327.94   1270.42    125.69 o
   0  16   1     11.39     11.95      8.71 <
   2  16   1   1411.74   1561.57    123.97 o
   1  17   1    911.05   1279.40    120.25 o
 -18   0   2    126.59     -0.58      6.14 <
 -16   0   2   1072.78   1060.02     65.37 o
 -14   0   2    492.96    451.30     41.02 o
 -12   0   2    243.87    219.36     26.76 o
 -10   0   2   1123.62   1010.46     51.69 o
  -8   0   2   5448.90   5297.77    107.79 o
  -6   0   2     73.27     75.30     10.43 o
  -4   0   2     15.88     10.08      3.75 <
 -17   1   2    585.16    470.16     43.06 o
 -15   1   2    490.46    460.07     30.44 o
 -13   1   2    281.04    278.40     22.61 o
 -11   1   2    220.34    234.34     19.11 o
  -9   1   2    277.45    297.14     19.43 o
  -7   1   2    357.50    357.45     18.72 o
  -5   1   2    322.92    292.89     18.28 o
  -3   1   2     41.83     61.33      8.53 o
 -18   2   2     31.15     59.96     23.02 <
 -16   2   2    209.41    174.65     23.54 o
 -14   2   2    422.50    398.65     27.60 o
 -12   2   2    616.21    502.62     30.14 o
 -10   2   2    287.39    369.92     23.51 o
  -8   2   2    414.01    410.31     26.73 o
  -6   2   2    761.60    784.51     32.13 o
  -4   2   2    680.95    620.87     33.81 o
  -2   2   2    105.80    104.18     11.45 o
  12   2   2    405.96    439.92     46.21 o
 -17   3   2  17209.00  17107.70    319.98 o
 -15   3   2  22828.70  23403.90    345.24 o
 -13   3   2  15042.50  15000.60    201.86 o
 -11   3   2  54114.20  54105.70    353.48 o
  -9   3   2  64984.80  67085.00    241.20 o
  -7   3   2  63227.10  61007.60    415.79 o
  -5   3   2 145958.00 141046.00    884.55 o
  -1   3   2 113060.00 102029.00    886.85 o
  11   3   2  53522.20  53233.30    460.01 o
  13   3   2  14876.80  14757.60    272.83 o
 -16   4   2      0.81      7.92      4.82 <
 -14   4   2     38.80     31.53     13.68 <
 -12   4   2     41.66     31.89     15.34 <
 -10   4   2      0.45      3.17      3.89 <
  -8   4   2      5.20     28.22      8.55 o
  -6   4   2     78.61     53.49     14.00 o
  -4   4   2     46.24     58.31     13.38 o
  -2   4   2     61.19     53.20     10.95 o
   0   4   2      6.30     11.88      5.18 <
  10   4   2      0.12      4.46      2.52 <
  12   4   2     25.94     27.86     11.08 <
  14   4   2     17.67     35.06     13.81 <
 -15   5   2    221.54    192.93     37.48 o
 -13   5   2      3.57     17.20     12.74 <
 -11   5   2      0.15      6.69     10.94 <
  -9   5   2     41.44     26.99     11.96 <
  -7   5   2    114.46    124.97     20.50 o
  -5   5   2    622.42    504.90     44.61 o
  -3   5   2    881.01    943.49     51.15 o
  -1   5   2   1716.48   1413.36     55.28 o
   1   5   2   1263.23   1446.00     44.43 o
   3   5   2   1161.31    940.62     45.03 o
   9   5   2      5.81     18.72      6.54 <
  11   5   2      6.16     -0.07      1.66 <
  13   5   2     18.07     14.76      9.07 <
 -14   6   2    201.02    199.34     35.78 o
 -12   6   2    363.83    315.27     42.79 o
 -10   6   2   1104.90    935.53     68.58 o
  -8   6   2   2000.79   1946.61     92.72 o
  -6   6   2    281.23    255.16     30.87 o
  -4   6   2      9.60     15.84      7.92 <
  -2   6   2   1841.46   1917.39     71.15 o
   0   6   2    738.08    709.74     37.68 o
   2   6   2   1950.89   1852.12     77.53 o
   4   6   2     16.74     10.44      5.26 <
 -13   7   2    540.80    528.05     61.30 o
 -11   7   2    496.17    505.95     56.21 o
  -9   7   2    693.25    633.57     59.44 o
  -7   7   2   1022.56   1060.12     71.67 o
  -5   7   2   1343.70   1224.42     52.44 o
  -3   7   2    880.81    904.29     42.37 o
  -1   7   2   1348.36   1241.15     59.43 o
   1   7   2   1059.54   1233.25     49.86 o
   3   7   2   1030.24    861.75     56.43 o
   5   7   2   1132.59   1050.44     49.97 o
 -12   8   2   1171.69   1016.17     84.50 o
 -10   8   2    577.68    756.12     68.06 o
  -8   8   2    755.58    674.28     61.25 o
  -6   8   2    652.11    773.43     44.41 o
  -4   8   2    648.08    529.04     36.08 o
  -2   8   2     23.02    102.94     15.52 o
   0   8   2      9.08     49.60     13.58 o
   2   8   2     96.62     89.26     15.27 o
   4   8   2    301.51    500.32     41.42 o
   6   8   2    975.10    742.55     41.93 o
 -11   9   2  24744.00  22330.40    431.19 o
  -9   9   2  25691.90  26535.50    391.04 o
  -7   9   2  20750.80  18328.40    279.30 o
  -5   9   2  39426.90  36791.80    388.69 o
  -3   9   2  68279.90  69830.50    343.76 o
  -1   9   2  29043.90  28329.00    272.80 o
   1   9   2  27986.40  28597.10    268.65 o
   3   9   2  69302.70  71489.80    511.78 o
   5   9   2  37767.40  36825.40    373.96 o
  -8  10   2     18.87     37.00     17.05 <
  -6  10   2     29.98     18.07      9.01 <
  -4  10   2      0.07     18.79      9.13 <
  -2  10   2      0.32      9.29      6.76 <
   0  10   2      2.66    101.14     22.45 o
   2  10   2      8.94      2.74      2.59 <
   4  10   2     34.88     18.21      9.08 <
   6  10   2      4.78     25.70     11.65 <
  -7  11   2    492.69    680.40     67.66 o
  -5  11   2   1116.56   1041.92     58.92 o
  -3  11   2   1100.60   1199.75     60.21 o
  -1  11   2   1746.95   1638.32     67.66 o
   1  11   2   1370.44   1673.19     75.27 o
   3  11   2   1375.46   1244.17     60.47 o
   5  11   2    815.27    965.99     66.64 o
  -6  12   2    513.54    493.49     42.69 o
  -4  12   2    281.91    337.79     33.12 o
  -2  12   2   1235.25   1331.31     62.93 o
   0  12   2     20.74     13.10      6.41 <
   2  12   2   1255.98   1310.72     65.91 o
   4  12   2    314.07    317.64     42.97 o
  -5  13   2    856.05    935.99     61.47 o
  -3  13   2    739.22    733.18     50.79 o
  -1  13   2    839.23    936.51     67.71 o
   1  13   2    859.18    887.12     61.68 o
   3  13   2    633.78    706.07     48.84 o
  -4  14   2    390.92    397.05     54.49 o
  -2  14   2      3.83     90.12     24.92 o
   0  14   2      9.98     56.58     19.26 <
   2  14   2     54.23     84.08     20.77 o
  -3  15   2  16842.70  16457.00    329.56 o
  -1  15   2   6676.24   6448.53    190.56 o
   1  15   2   6044.46   5498.68    165.56 o
   0  16   2     24.64     18.00     11.52 <
   2  16   2     26.89     37.65     19.79 <
   1  17   2   1031.71   1447.60    129.00 o
 -18   0   3  11697.10  11328.70    336.87 o
 -16   0   3   8726.06   8167.12    194.05 o
 -14   0   3  28188.80  28947.40    314.72 o
 -12   0   3   4706.72   4875.43    123.36 o
 -10   0   3  12831.50  13426.40    179.85 o
  -8   0   3  16294.10  16221.10    194.78 o
  -6   0   3  33997.00  34023.40    366.96 o
 -17   1   3     46.87     36.21     13.18 <
 -15   1   3     47.20     44.77     10.08 o
 -13   1   3    212.82    220.15     20.35 o
 -11   1   3      5.34      3.31      2.09 <
  -9   1   3    169.97    162.63     17.80 o
  -7   1   3      9.33     11.81      4.89 <
  -5   1   3    655.83    645.68     35.21 o
 -18   2   3    255.58    254.84     38.37 o
 -16   2   3     42.97     70.04     14.51 o
 -14   2   3    231.65    240.59     26.04 o
 -12   2   3     40.55     41.61     10.36 o
 -10   2   3     98.46     76.45     12.78 o
  -8   2   3     49.68     37.14      8.01 o
  -6   2   3    130.71    144.99     19.27 o
  -4   2   3   1059.79   1117.55     45.56 o
 -17   3   3   3651.08   3623.02    145.88 o
 -15   3   3   2936.05   3103.44    128.04 o
 -13   3   3  11562.10  10884.90    179.79 o
 -11   3   3   2875.80   2709.87     80.00 o
  -9   3   3  24994.80  23978.90    245.59 o
  -7   3   3  32279.00  33073.80    298.98 o
  -5   3   3 140512.00 149623.00   2944.56 o
  -3   3   3 154365.00 157763.00    302.54 o
 -16   4   3    516.13    570.37     59.99 o
 -14   4   3     43.47     42.69     15.91 <
 -12   4   3    311.32    279.77     28.31 o
 -10   4   3      0.48      1.44      4.82 <
  -8   4   3    949.52    861.48     42.07 o
  -6   4   3      0.14      4.03      5.40 <
  -4   4   3    932.38    900.84     49.09 o
  -2   4   3     66.99     60.61     10.88 o
 -15   5   3    909.54    865.50     75.10 o
 -13   5   3     55.21     44.49     14.48 o
 -11   5   3    824.50    730.04     44.08 o
  -9   5   3      0.01      1.08      3.24 <
  -7   5   3   1604.18   1543.21     78.60 o
  -5   5   3     21.28     18.36      8.28 <
  -3   5   3   1380.67   1358.23     61.48 o
  -1   5   3    652.84    599.51     35.33 o
 -14   6   3  20702.20  20651.60    369.25 o
 -12   6   3   2982.54   2904.62    129.16 o
 -10   6   3   7837.43   7752.02    201.14 o
  -8   6   3   8550.54   8165.02    196.49 o
  -6   6   3  15558.30  15706.80    247.20 o
  -4   6   3   1293.86   1255.70     64.56 o
  -2   6   3   2559.34   2584.07     85.10 o
   0   6   3      4.51      3.17      5.97 <
   2   6   3   2765.71   2537.04     93.54 o
 -13   7   3    203.23    278.24     44.95 o
 -11   7   3    307.05    303.67     44.14 o
  -9   7   3    247.50    259.32     38.64 o
  -7   7   3    551.64    534.81     52.33 o
  -5   7   3    893.26    901.05     61.41 o
  -3   7   3    604.10    543.96     44.64 o
  -1   7   3    677.40    730.34     45.30 o
   1   7   3    727.58    743.20     58.15 o
   3   7   3    598.14    524.44     45.18 o
   5   7   3    845.34    749.75     46.39 o
 -12   8   3    688.45    653.52     68.21 o
 -10   8   3    225.48    201.14     36.39 o
  -8   8   3   1219.95   1259.31     83.98 o
  -6   8   3    228.72    241.18     35.11 o
  -4   8   3   3441.21   3571.16    122.55 o
  -2   8   3     61.28     55.36     15.12 o
   0   8   3   3237.60   3373.80     96.91 o
   2   8   3     95.00     49.89     16.53 o
   4   8   3   3046.19   3185.03    111.07 o
   6   8   3    277.05    205.26     24.59 o
   8   8   3    923.12    632.50     32.95 o
 -11   9   3   1158.45    972.66    115.68 o
  -9   9   3  10180.10   9931.71    251.39 o
  -7   9   3  10392.00   9651.90    182.32 o
  -5   9   3  37275.50  38879.50    403.78 o
  -3   9   3  33437.70  33473.30    370.36 o
  -1   9   3  13310.40  13484.30    214.00 o
   1   9   3  13288.90  13197.90    197.88 o
   3   9   3  33004.70  31887.00    426.45 o
   5   9   3  36092.70  34166.20    406.61 o
   7   9   3   9013.65   7233.67    156.19 o
  -8  10   3   1328.33   1095.31     65.38 o
  -6  10   3      6.07      3.53      5.33 <
  -4  10   3   1511.77   1620.28     91.22 o
  -2  10   3     17.04     12.81      9.22 <
   0  10   3   1289.27   1337.95     69.56 o
   2  10   3     24.56     22.96     13.75 <
   4  10   3   1334.85   1408.81     84.25 o
   6  10   3     14.02     13.32      5.26 <
  -7  11   3   2033.93   1998.46     84.31 o
  -5  11   3    224.34    261.69     40.11 o
  -3  11   3   1427.83   1529.40     88.37 o
  -1  11   3    781.13    858.56     61.15 o
   1  11   3    808.50    771.36     53.51 o
   3  11   3   1415.95   1565.56     98.80 o
   5  11   3    282.02    232.54     33.50 o
  -6  12   3   4249.33   4615.17    175.10 o
  -4  12   3    239.63    264.21     39.62 o
  -2  12   3    509.77    511.42     50.32 o
   0  12   3      1.60     13.53      7.77 <
   2  12   3    643.20    562.66     64.43 o
   4  12   3    231.81    224.83     34.35 o
   6  12   3   3973.77   3975.22    132.62 o
  -5  13   3    430.81    442.35     55.48 o
  -3  13   3    376.19    441.90     51.41 o
  -1  13   3    360.92    360.91     44.13 o
   1  13   3    332.53    388.33     41.34 o
   3  13   3    454.27    413.77     56.31 o
   5  13   3    376.37    232.54     37.44 o
  -4  14   3   2703.33   3538.60    151.67 o
  -2  14   3     39.91     48.16     17.05 <
   0  14   3   2300.47   2980.38    120.06 o
   2  14   3     53.79     72.63     26.84 <
  -3  15   3   8271.23   8445.47    320.84 o
  -1  15   3   2770.56   3330.18    137.07 o
   1  15   3   2761.47   2373.80    109.19 o
   0  16   3    668.44    723.90     64.64 o
 -18   0   4  24359.00  24533.30    496.65 o
 -16   0   4   8361.56   8409.14    274.30 o
 -14   0   4  61935.30  61731.90    705.20 o
 -12   0   4   2418.43   2516.68    129.83 o
 -10   0   4 111408.00 112610.00    812.55 o
  -8   0   4   5354.67   5233.85    167.43 o
 -19   1   4      3.81     11.45      7.92 <
 -17   1   4     76.11     50.39     12.13 o
 -15   1   4    103.02     80.48     14.86 o
 -13   1   4      3.14      6.77      6.62 <
 -11   1   4     11.87      0.79      4.75 <
  -9   1   4     81.11     58.31     11.12 o
  -7   1   4    182.92    198.71     34.97 o
 -18   2   4     53.49     45.42     16.27 <
 -16   2   4      0.75      5.76      7.56 <
 -14   2   4     40.43     52.48     12.15 o
 -12   2   4      4.98     10.15      7.84 <
 -10   2   4     24.19      8.93      6.13 <
  -8   2   4      9.98     19.80      9.14 <
  -6   2   4     31.79     25.55      9.29 <
 -17   3   4  21757.60  20011.60    373.18 o
 -15   3   4  15097.30  14943.90    217.32 o
 -13   3   4  17501.50  17853.00    212.98 o
 -11   3   4  23610.80  22993.70    251.59 o
  -9   3   4  12971.50  13215.20    163.39 o
  -7   3   4  10728.20  10959.40    183.98 o
  -5   3   4  44197.90  47775.70    207.85 o
 -16   4   4      3.38      5.40      8.71 <
 -14   4   4     21.47     11.81      8.07 <
 -12   4   4      0.10      0.94      6.12 <
 -10   4   4     18.01     24.26      8.92 <
  -8   4   4     76.87     68.39     17.86 o
  -6   4   4      9.41     -3.31      7.27 <
  -4   4   4     20.03     39.23     11.21 o
 -15   5   4     73.61     75.51     22.96 o
 -13   5   4      2.72      8.57     11.01 <
 -11   5   4     13.09     28.51     10.14 <
  -9   5   4      6.05     18.00     11.66 <
  -7   5   4     70.77    113.16     22.91 o
  -5   5   4      0.65      3.17      2.95 <
  -3   5   4     32.99     63.92     14.73 o
 -14   6   4  44712.30  43828.90    555.02 o
 -12   6   4   1559.75   1446.21     67.17 o
 -10   6   4  67965.30  65508.60    657.67 o
  -8   6   4   2887.31   2791.62    114.51 o
  -6   6   4 289290.00 310216.00   6052.94 o
  -4   6   4     69.72     46.65     11.76 o
 -13   7   4      2.68     15.19     14.90 <
 -11   7   4      1.24      3.67      7.34 <
  -9   7   4     61.35     44.27     13.98 o
  -7   7   4    149.23    147.29     26.93 o
  -5   7   4    152.17    147.22     25.71 o
  -3   7   4     68.37    127.20     22.24 o
  -1   7   4    101.45     70.40     23.07 o
   1   7   4     62.99     69.75     20.01 o
 -12   8   4     15.84      6.69     15.48 <
 -10   8   4     13.04     42.83     15.75 <
  -8   8   4      7.90      5.90      4.46 <
  -6   8   4     15.89     75.73     19.75 o
  -4   8   4     48.18     49.89     17.13 <
  -2   8   4      4.39     45.35     16.97 <
   0   8   4     10.01     32.75     15.32 <
   2   8   4      8.02     29.15     13.96 <
  -9   9   4   3731.64   3830.50    154.42 o
  -7   9   4   5399.13   5411.70    171.96 o
  -5   9   4   9154.34   9145.64    210.12 o
  -3   9   4   3517.34   3424.16    120.63 o
  -1   9   4   1326.50   1164.37     66.22 o
   1   9   4   1142.61   1126.48     87.44 o
   3   9   4   3023.18   3211.34    129.85 o
   5   9   4   8494.38   8015.87    184.63 o
   7   9   4   4844.36   4153.05    115.43 o
  -8  10   4     55.76     46.86     17.79 <
  -6  10   4      1.75     -2.09      8.49 <
  -4  10   4      2.13     17.13     12.09 <
  -2  10   4      0.21     -0.58      9.79 <
   0  10   4      1.30     10.94     11.23 <
   2  10   4      1.50     -2.38      5.47 <
   4  10   4      2.75      2.66      0.94 <
   6  10   4     11.30      2.23      6.62 <
   8  10   4     57.91     51.04     12.82 o
  -7  11   4     15.15     87.96     28.89 o
  -5  11   4     37.43     33.26     14.18 <
  -3  11   4     31.06    118.49     27.06 o
  -1  11   4     46.27     43.77     16.05 <
   1  11   4      2.30     59.17     22.86 <
   3  11   4    120.25     89.84     26.38 o
   5  11   4     21.91     26.85     12.67 <
   7  11   4     23.63     55.71     15.45 o
  -6  12   4  80914.70  91276.40    378.62 o
  -4  12   4     26.83      4.75     10.44 <
  -2  12   4  63862.80  69071.80    411.47 o
   0  12   4     13.80     23.39     10.43 <
   2  12   4  63348.80  67347.20    629.43 o
   4  12   4     34.74      0.22      7.57 <
   6  12   4  78006.20  73959.70    715.49 o
  -5  13   4     21.90     82.35     24.51 o
  -3  13   4    105.95     94.73     24.99 o
  -1  13   4     11.69     36.71     14.89 <
   1  13   4     91.56     28.87     14.74 <
   3  13   4     54.54     82.57     23.88 o
   5  13   4    153.86     69.32     23.20 o
  -4  14   4     16.34     27.07     17.49 <
  -2  14   4      2.50     41.68     16.32 <
   0  14   4      2.88     21.81     13.24 <
   2  14   4      3.71     45.28     23.38 <
  -1  15   4   1218.12   1316.71     86.25 o
   1  15   4   1152.10   1281.17    111.32 o
   0  16   4      0.02     -9.36     20.66 <
 -18   0   5   3660.63   3229.88    181.14 o
 -16   0   5     83.62    114.53     29.41 o
 -14   0   5  19261.40  18444.60    399.18 o
 -12   0   5   5077.47   5423.49    201.47 o
 -10   0   5   8277.60   9721.34    248.67 o
 -19   1   5      0.54     29.37     24.40 <
 -17   1   5     14.39      8.21      6.12 <
 -15   1   5     25.08     23.61     10.51 <
 -13   1   5     46.18     58.59     16.83 o
 -11   1   5     47.72     29.30     11.17 <
  -9   1   5    119.27     94.38     29.18 o
 -18   2   5    346.01    338.86     64.66 o
 -16   2   5    141.54    164.13     27.39 o
 -14   2   5    216.19    199.99     29.62 o
 -12   2   5     40.67     37.65     13.03 <
 -10   2   5    160.75    160.75     37.43 o
  -8   2   5      0.28     -0.43      7.92 <
 -17   3   5   4610.36   4380.17    163.44 o
 -15   3   5    432.84    436.08     37.07 o
 -13   3   5    219.06    222.67     25.84 o
 -11   3   5    952.18    966.71     50.92 o
  -9   3   5  39219.90  38545.90    415.88 o
  -7   3   5   7577.22   7155.20    229.10 o
 -16   4   5    751.44    747.27     69.21 o
 -14   4   5     52.69     61.83     15.32 o
 -12   4   5    996.39    926.99     53.55 o
 -10   4   5     48.59     33.11     12.54 <
  -8   4   5   1671.60   1659.04     83.89 o
  -6   4   5     16.55     46.72     19.56 <
 -15   5   5    913.58    880.12     77.01 o
 -13   5   5      7.48     20.16      8.13 <
 -11   5   5   1311.28   1244.27     82.25 o
  -9   5   5      1.72     -0.86      1.94 <
  -7   5   5   2188.10   2148.15     94.70 o
  -5   5   5     64.29     74.22     17.27 o
 -14   6   5  14620.10  11662.20    313.26 o
 -12   6   5   3468.98   2966.15    102.13 o
 -10   6   5   5350.65   5339.48    171.29 o
  -8   6   5   1045.40   1020.19     69.61 o
  -6   6   5    389.05    406.46     40.35 o
  -4   6   5    743.51    726.04     49.55 o
 -11   7   5    288.85    304.24     44.68 o
  -9   7   5    144.65    124.47     28.82 o
  -7   7   5    318.25    303.61     42.36 o
  -5   7   5    339.19    348.48     39.07 o
  -3   7   5    465.42    384.02     57.62 o
 -10   8   5    186.13    171.26     34.86 o
  -8   8   5   1131.62   1114.22     80.23 o
  -6   8   5     39.83     42.69     15.40 <
  -4   8   5   2925.56   2766.44    110.79 o
  -2   8   5      0.17      4.68     11.73 <
  -9   9   5  17136.60  16741.40    328.82 o
  -7   9   5   2548.16   2431.75    117.22 o
  -5   9   5   4906.81   4869.61    154.60 o
  -3   9   5  12593.40  12802.80    232.24 o
  -1   9   5   9870.71   9749.62    277.88 o
   1   9   5   9530.36   9232.37    250.45 o
  -8  10   5   1980.33   2171.56    119.94 o
  -6  10   5     12.80     23.39     16.26 <
  -4  10   5   2524.43   2768.74    119.36 o
  -2  10   5      9.86     12.45      8.64 <
   0  10   5   2893.66   2963.73    158.59 o
   2  10   5     22.38      7.13     10.80 <
  -7  11   5   2492.15   2656.64    133.41 o
  -5  11   5    201.03    247.28     39.59 o
  -3  11   5   1702.45   1747.54     97.20 o
  -1  11   5    792.04    835.58     92.80 o
   1  11   5    858.75    876.51     87.45 o
   3  11   5   1540.77   1615.70    107.05 o
   5  11   5    214.71    179.98     33.60 o
  -6  12   5    129.45     64.72     20.80 o
  -4  12   5    172.84    192.57     33.81 o
  -2  12   5   6905.19   6809.68    187.30 o
   0  12   5      3.88      2.16      8.13 <
   2  12   5   6956.29   6871.18    234.79 o
   4  12   5    106.48    131.45     29.85 o
  -5  13   5    150.43    134.33     31.41 o
  -3  13   5    408.75    411.24     50.18 o
  -1  13   5    259.47    245.99     52.86 o
   1  13   5    219.52    246.28     48.56 o
   3  13   5    365.79    344.64     52.16 o
  -2  14   5      1.59     -2.59      7.92 <
   0  14   5   2968.03   3210.46    189.50 o
   2  14   5      1.52     16.70     14.11 <
  -1  15   5   2387.04   2579.10    175.15 o
   1  15   5   2362.11   2436.27    155.54 o
   0  16   5   1549.33   1569.41    136.57 o
 -16   0   6    111.35     96.68     32.41 <
 -14   0   6    800.07    806.66     92.52 o
 -12   0   6    355.72    482.31     74.61 o
 -17   1   6    177.37    136.27     27.27 o
 -15   1   6    183.83    166.73     29.97 o
 -13   1   6    349.82    354.36     45.28 o
 -18   2   6    288.56    295.95     65.79 o
 -16   2   6    164.60    108.20     38.13 <
 -14   2   6     62.49     83.50     21.65 o
 -12   2   6    408.21    334.07     63.18 o
 -17   3   6  16745.60  16205.90    488.03 o
 -15   3   6  10653.30  11491.80    381.15 o
 -13   3   6  36456.30  37806.40    660.02 o
 -11   3   6  27738.60  30266.60    542.12 o
 -16   4   6      0.05     20.95     25.12 <
 -14   4   6     33.53     -6.48     16.13 <
 -12   4   6     17.60      9.43     17.21 <
 -10   4   6     52.59     78.25     32.95 <
 -15   5   6     35.01     29.94     20.52 <
 -13   5   6     79.76     61.62     20.39 o
 -11   5   6     30.20     44.41     15.39 <
  -9   5   6     52.37     64.21     17.41 o
 -12   6   6    432.23    457.18     52.93 o
 -10   6   6   4698.44   4737.44    164.33 o
  -8   6   6   2755.01   2768.75    116.88 o
 -11   7   6    879.01    810.59     75.03 o
  -9   7   6    438.29    475.56     52.40 o
  -7   7   6    487.66    482.07     56.32 o
 -10   8   6   1129.78   1124.43     88.18 o
  -8   8   6    754.85    719.55     66.79 o
  -6   8   6    354.33    472.45     50.78 o
  -9   9   6  33745.50  35562.90    448.27 o
  -7   9   6  13585.10  13418.70    281.42 o
  -5   9   6  25189.40  26082.30    347.83 o
  -8  10   6      1.27     -1.08      7.13 <
  -6  10   6     28.28     16.48     10.59 <
  -4  10   6     25.61     15.76     13.61 <
  -2  10   6      1.44     -4.68     10.94 <
  -7  11   6    863.97    878.69     78.16 o
  -5  11   6    655.34    836.86     71.99 o
  -3  11   6    896.28    803.78     97.07 o
  -1  11   6   1101.17   1358.90    117.09 o
  -6  12   6    351.90    293.45     44.96 o
  -4  12   6   2542.18   2714.47    183.77 o
  -2  12   6    986.72    816.10    100.43 o
   0  12   6   2629.15   2746.44    165.34 o
  -3  13   6    558.99    590.04     88.51 o
  -1  13   6    766.49    805.55     97.99 o
   1  13   6    659.51    708.88     85.65 o
  -2  14   6     94.09    122.01     38.63 o
   0  14   6      1.25     32.68     19.64 <
  -1  15   6  11238.80  11287.70    379.15 o
 -15   3   7   3473.07   3945.64    254.64 o
 -14   4   7    235.76    282.27     70.43 o
 -13   5   7    697.85    695.51    104.77 o
 -12   6   7  19260.50  18701.20    533.13 o
 -11   7   7    413.42    369.49     79.33 o
 -10   8   7   1132.01   1031.01     87.40 o
  -9   9   7  12051.70  12714.00    283.19 o
  -8  10   7     26.94     14.47     13.90 <
  -7  11   7    140.40    107.12     47.46 <

  
# start Validation Reply Form
_vrf_SYMMS02_I
;
PROBLEM: All angles should not be 90 for a monoclinic cell
RESPONSE: We could not distinguish between monoclinic and 
orthorhombic models because of incompleteness of the 
high-pressure dataset. We provide two alternative models 
for the structure of Fe4O5-III. 
;
_vrf_PLAT027_I
;
PROBLEM: _diffrn_reflns_theta_full value (too) Low ......       0.00 Degree
RESPONSE: The dataset was collected, while the sample was 
loaded inside a diamond anvil cell
;
_vrf_PLAT029_I
;
PROBLEM: _diffrn_measured_fraction_theta_full value Low .      0.000 Why?  
RESPONSE: The dataset was collected, while the sample was 
loaded inside a diamond anvil cell
;
_vrf_PLAT088_I
;
PROBLEM: Poor Data / Parameter Ratio ....................       7.91 Note  
RESPONSE: The dataset was collected, while the sample was 
loaded inside a diamond anvil cell
;
_vrf_PLAT112_I
;
PROBLEM: ADDSYM Detects New (Pseudo) Symm. Elem         c        100 %Fit  
RESPONSE: This is due to only small distortion from Cmcm Fe4O5-I. 
Futhermore, there are 26 non-absent reflections violating this 
symmetry element.  
;
_vrf_PLAT113_I
;
PROBLEM: ADDSYM Suggests Possible Pseudo/New  Space Group       Cmcm Check 
RESPONSE: This is due to only small distortion from Cmcm Fe4O5-I. 
Futhermore, there are 26 non-absent reflections violating this 
symmetry element.  
;
_vrf_PLAT181_I
;
PROBLEM: All Angles Exactly 90 Degrees in Monoclinic Cell     Please Check
RESPONSE: We could not distinguish between monoclinic and
 orthorhombic models because of incompleteness of the 
 high-pressure dataset. We provide two alternative models 
 for the structure of Fe4O5-III. 
;
# end Validation Reply Form
