# Supplementary material for: Pressure tuning of charge ordering in iron oxide
Source: Nat Commun. 2018 Oct 8;9:4142. doi: 10.1038/s41467-018-06457-x (PMC6175922; doi:10.1038/s41467-018-06457-x)
Supplement: Supplementary file 4 — Supplementary Data 2 [file 41467_2018_6457_MOESM4_ESM.cif]

#=======================================================================
data_I
#=======================================================================

# 5. CHEMICAL DATA

_chemical_name_systematic
; Iron(II) Iron(III) oxide
;
_chemical_formula_sum                    'Fe4 O5'
_chemical_formula_weight                 303.4

#=======================================================================

# 6. CRYSTAL DATA

_symmetry_cell_setting                   orthorhombic
_symmetry_space_group_name_H-M           'C 2 2 21'
_symmetry_space_group_name_Hall          'C 2x;2yc;2zc'
_symmetry_Int_Tables_number              20

loop_
 _space_group_symop_id
 _space_group_symop_operation_xyz
 1   x,y,z
 2   -x,-y,z+1/2
 3   -x,y,-z+1/2
 4   x,-y,-z
 5   x+1/2,y+1/2,z
 6   -x+1/2,-y+1/2,z+1/2
 7   -x+1/2,y+1/2,-z+1/2
 8   x+1/2,-y+1/2,-z

_cell_length_a                           8.4492(3)
_cell_length_b                           9.6750(4)
_cell_length_c                           12.328(7)
_cell_angle_alpha                        90
_cell_angle_beta                         90
_cell_angle_gamma                        90
_cell_volume                             1007.7(6)
_cell_formula_units_Z                    12

_cell_measurement_reflns_used            716
_cell_measurement_theta_min              1.4627
_cell_measurement_theta_max              17.6098
_cell_measurement_temperature            180
_cell_special_details
; ?
;

_exptl_crystal_density_diffrn            5.9989
_exptl_crystal_F_000                     1728

_exptl_absorpt_coefficient_mu            1.252
_exptl_crystal_description               'prism'
_exptl_crystal_size_max                  0.03
_exptl_crystal_size_mid                  0.02
_exptl_crystal_size_min                  0.015
_exptl_crystal_colour                    'dark'
_exptl_absorpt_correction_type           multi-scan
_exptl_absorpt_process_details           
;
CrysAlisPro 1.171.38.43 (Rigaku Oxford Diffraction, 2015)
Empirical absorption correction using spherical harmonics,
 implemented in SCALE3 ABSPACK scaling algorithm.
;
_exptl_absorpt_correction_T_min          0.59077
_exptl_absorpt_correction_T_max          1.00000

#=======================================================================

# 7. EXPERIMENTAL DATA

_exptl_special_details                   ?

_diffrn_ambient_temperature              180
_diffrn_ambient_pressure			     11400000
_diffrn_radiation_type                   synchrotron
_diffrn_radiation_source                 synchrotron
_diffrn_radiation_wavelength             0.2887
_diffrn_detector                         'Perkin Elmer 1621XRD'
_diffrn_detector_area_resol_mean         5
_diffrn_measurement_device_type		 'Beamline P02.2 @ DESY'
_diffrn_measurement_method               \w
_diffrn_reflns_number                    1613
_diffrn_reflns_theta_min                 1.45
_diffrn_reflns_theta_max                 16.82
_diffrn_reflns_theta_full                8.84
_diffrn_measured_fraction_theta_max      0.2578
_diffrn_measured_fraction_theta_full     0.45
_diffrn_reflns_av_R_equivalents          0.0398
_diffrn_reflns_av_unetI/netI             ?
_diffrn_reflns_limit_h_min               -16
_diffrn_reflns_limit_h_max               17
_diffrn_reflns_limit_k_min               -19
_diffrn_reflns_limit_k_max               18
_diffrn_reflns_limit_l_min               -7
_diffrn_reflns_limit_l_max               7
_diffrn_radiation_probe                  X-ray

#=======================================================================

# 8. REFINEMENT DATA

_refine_special_details
; ?
;

_reflns_number_total                     1029
_reflns_number_gt                        735
_reflns_threshold_expression             'I>3\s(I)'

_refine_ls_structure_factor_coef         F
_refine_ls_R_factor_gt                   0.0299
_refine_ls_wR_factor_gt                  0.0384
_refine_ls_R_factor_all                  0.0374
_refine_ls_wR_factor_ref                 0.0414
_refine_ls_goodness_of_fit_ref           1.40
_refine_ls_goodness_of_fit_gt            1.56
_refine_ls_restrained_S_gt               ?
_refine_ls_restrained_S_all              ?
_refine_ls_number_reflns                 1029
_refine_ls_number_parameters             88
_refine_ls_number_restraints             0
_refine_ls_number_constraints            0
_refine_ls_weighting_scheme              sigma
_refine_ls_weighting_details             'w=1/(\s^2^(F)+0.0001F^2^)'
_refine_ls_hydrogen_treatment            ?
_refine_ls_shift/su_max                  0.0100
_refine_ls_shift/su_mean                 0.0014
_refine_diff_density_max                 0.80
_refine_diff_density_min                 -0.75
_refine_ls_extinction_method
 'B-C type 1 Gaussian isotropic (Becker & Coppens, 1974)'
_refine_ls_extinction_coef               7400(600)
_refine_ls_abs_structure_details
;  404 of Friedel pairs used in the refinement
;
_refine_ls_abs_structure_Flack           ?
_refine_ls_abs_structure_Rogers          ?

loop_
 _atom_type_symbol
 _atom_type_scat_dispersion_real
 _atom_type_scat_dispersion_imag
 _atom_type_scat_source
 Fe   0.1023  0.1525
 'International Tables Vol C tables 4.2.6.8 and 6.1.1.1'
 O   -0.0010  0.0008
 'International Tables Vol C tables 4.2.6.8 and 6.1.1.1'

_computing_structure_solution            'Jana2006'
_computing_structure_refinement          'Jana 2006'
_computing_data_collection     'CrysAlisPro 1.171.38.43 (Rigaku OD, 2015)'
_computing_cell_refinement     'CrysAlisPro 1.171.38.43 (Rigaku OD, 2015)'
_computing_data_reduction      'CrysAlisPro 1.171.38.43 (Rigaku OD, 2015)'


#=======================================================================

# 9. ATOMIC COORDINATES AND DISPLACEMENT PARAMETERS

loop_
 _atom_site_label
 _atom_site_type_symbol
 _atom_site_fract_x
 _atom_site_fract_y
 _atom_site_fract_z
 _atom_site_adp_type
 _atom_site_U_iso_or_equiv
 _atom_site_site_symmetry_multiplicity
 _atom_site_occupancy
 _atom_site_calc_flag
 _atom_site_refinement_flags
 _atom_site_disorder_assembly
 _atom_site_disorder_group
  Fe2_1 Fe -0.00991(15) 0 0 Uani 0.0043(11) 4 1 d . . .
  Fe2_2 Fe 0.67317(19) 0 0 Uani 0.0084(10) 4 1 d . . .
  Fe2_3 Fe 0.33685(17) 0 0 Uani 0.0069(9) 4 1 d . . .
  Fe3_1 Fe 0.00597(11) 0.26202(5) 0.1177(2) Uani 0.0072(9) 8 1 d . . .
  Fe3_2 Fe 0.66383(11) 0.26411(4) 0.11889(16) Uani 0.0058(7) 8 1 d . . .
  Fe3_3 Fe 0.33008(12) 0.25900(4) 0.11639(15) Uani 0.0062(7) 8 1 d . . .
  Fe1_1 Fe 0 0.50382(12) 0.25 Uani 0.0059(11) 4 1 d . . .
  Fe1_2 Fe 0.16638(6) 0.00417(7) 0.24851(9) Uani 0.0066(8) 8 1 d . . .
  O1 O 0 0.1602(4) 0.25 Uiso 0.0064(8) 4 1 d . . .
  O2 O 0.3354(3) 0.1599(3) 0.2495(5) Uiso 0.0064(5) 8 1 d . . .
  O3 O -0.0035(4) 0.3602(2) 0.5428(9) Uiso 0.0053(5) 8 1 d . . .
  O4 O 0.6647(5) 0.3534(2) 0.5466(6) Uiso 0.0069(4) 8 1 d . . .
  O5 O 0.3331(5) 0.3629(2) 0.5441(6) Uiso 0.0067(4) 8 1 d . . .
  O6 O 0.0015(6) 0.0896(2) 0.6448(10) Uiso 0.0060(5) 8 1 d . . .
  O7 O 0.6660(6) 0.09005(19) 0.6424(6) Uiso 0.0049(4) 8 1 d . . .
  O8 O 0.3316(6) 0.08861(19) 0.6435(6) Uiso 0.0049(4) 8 1 d . . .

loop_
 _atom_site_aniso_label
 _atom_site_aniso_type_symbol
 _atom_site_aniso_U_11
 _atom_site_aniso_U_22
 _atom_site_aniso_U_33
 _atom_site_aniso_U_12
 _atom_site_aniso_U_13
 _atom_site_aniso_U_23
 Fe2_1 Fe 0.0060(3) 0.0037(3) 0.003(3) 0 0 0.0018(8)
 Fe2_2 Fe 0.0116(3) 0.0044(2) 0.009(3) 0 0 -0.0012(5)
 Fe2_3 Fe 0.0070(2) 0.0044(2) 0.009(3) 0 0 -0.0006(5)
 Fe3_1 Fe 0.00610(19) 0.00416(19) 0.011(3) -0.0002(4) 0.0004(10) 0.0000(5)
 Fe3_2 Fe 0.00618(18) 0.00441(16) 0.007(2) -0.0006(4) 0.0004(10) 0.0006(3)
 Fe3_3 Fe 0.00840(18) 0.00450(17) 0.006(2) -0.0002(4) 0.0008(12) -0.0001(4)
 Fe1_1 Fe 0.0046(2) 0.0044(3) 0.009(3) 0 0.0020(14) 0
 Fe1_2 Fe 0.00460(16) 0.00536(19) 0.010(2) -0.0003(4) 0.0013(14) 0.0003(3)
#=======================================================================

# 10. MOLECULAR GEOMETRY


loop_
 _geom_bond_atom_site_label_1
 _geom_bond_atom_site_label_2
 _geom_bond_site_symmetry_1
 _geom_bond_site_symmetry_2
 _geom_bond_distance
 _geom_bond_publ_flag
  Fe2_1 O4 . 6_554 2.013(4) ?
  Fe2_1 O4 . 7_545 2.013(4) ?
  Fe2_1 O5 . 6_554 2.070(4) ?
  Fe2_1 O5 . 7_545 2.070(4) ?
  Fe2_1 O6 . 2_554 1.986(11) ?
  Fe2_1 O6 . 3_555 1.986(11) ?
  Fe2_2 O3 . 6_554 2.040(4) ?
  Fe2_2 O3 . 7_545 2.040(4) ?
  Fe2_2 O4 . 6_654 2.054(4) ?
  Fe2_2 O4 . 7_645 2.054(4) ?
  Fe2_2 O8 . 2_654 1.967(7) ?
  Fe2_2 O8 . 3_655 1.967(7) ?
  Fe2_3 O3 . 6_554 2.022(4) ?
  Fe2_3 O3 . 7_545 2.022(4) ?
  Fe2_3 O5 . 6_554 2.029(4) ?
  Fe2_3 O5 . 7_545 2.029(4) ?
  Fe2_3 O7 . 2_654 1.960(7) ?
  Fe2_3 O7 . 3_655 1.960(7) ?
  Fe3_1 O1 . . 1.906(4) ?
  Fe3_1 O4 . 6_554 2.023(5) ?
  Fe3_1 O5 . 6_554 2.034(5) ?
  Fe3_1 O7 . 6_554 2.062(4) ?
  Fe3_1 O8 . 6_554 2.018(4) ?
  Fe3_2 O2 . 3_655 1.910(5) ?
  Fe3_2 O3 . 6_554 2.040(6) ?
  Fe3_2 O4 . 6_654 2.046(5) ?
  Fe3_2 O6 . 6_554 2.014(5) ?
  Fe3_2 O7 . 6_654 2.035(4) ?
  Fe3_3 O2 . . 1.901(6) ?
  Fe3_3 O3 . 6_554 2.074(6) ?
  Fe3_3 O5 . 6_554 2.022(5) ?
  Fe3_3 O6 . 6_554 2.072(5) ?
  Fe3_3 O8 . 6_554 2.038(4) ?
  Fe1_1 O2 . 5_455 2.053(3) ?
  Fe1_1 O2 . 7_555 2.053(3) ?
  Fe1_1 O7 . 6_554 2.133(6) ?
  Fe1_1 O7 . 8_456 2.133(6) ?
  Fe1_1 O8 . 6_554 2.132(6) ?
  Fe1_1 O8 . 8_456 2.132(6) ?
  Fe1_2 O1 . . 2.063(3) ?
  Fe1_2 O2 . . 2.076(3) ?
  Fe1_2 O6 . 2_554 2.114(9) ?
  Fe1_2 O6 . 4_556 2.120(9) ?
  Fe1_2 O7 . 2_654 2.132(6) ?
  Fe1_2 O8 . 4_556 2.128(6) ?

loop_
 _geom_angle_atom_site_label_1
 _geom_angle_atom_site_label_2
 _geom_angle_atom_site_label_3
 _geom_angle_site_symmetry_1
 _geom_angle_site_symmetry_2
 _geom_angle_site_symmetry_3
 _geom_angle
 _geom_angle_publ_flag
  O4 Fe2_1 O4 6_554 . 7_545 98.99(16) ?
  O4 Fe2_1 O5 6_554 . 6_554 86.70(15) ?
  O4 Fe2_1 O5 6_554 . 7_545 174.31(15) ?
  O4 Fe2_1 O6 6_554 . 2_554 94.3(3) ?
  O4 Fe2_1 O6 6_554 . 3_555 88.4(3) ?
  O4 Fe2_1 O5 7_545 . 6_554 174.31(15) ?
  O4 Fe2_1 O5 7_545 . 7_545 86.70(15) ?
  O4 Fe2_1 O6 7_545 . 2_554 88.4(3) ?
  O4 Fe2_1 O6 7_545 . 3_555 94.3(3) ?
  O5 Fe2_1 O5 6_554 . 7_545 87.61(16) ?
  O5 Fe2_1 O6 6_554 . 2_554 91.0(3) ?
  O5 Fe2_1 O6 6_554 . 3_555 86.0(3) ?
  O5 Fe2_1 O6 7_545 . 2_554 86.0(3) ?
  O5 Fe2_1 O6 7_545 . 3_555 91.0(3) ?
  O6 Fe2_1 O6 2_554 . 3_555 175.9(2) ?
  O3 Fe2_2 O3 6_554 . 7_545 90.72(17) ?
  O3 Fe2_2 O4 6_554 . 6_654 86.48(15) ?
  O3 Fe2_2 O4 6_554 . 7_645 177.1(2) ?
  O3 Fe2_2 O8 6_554 . 2_654 92.4(3) ?
  O3 Fe2_2 O8 6_554 . 3_655 86.0(3) ?
  O3 Fe2_2 O4 7_545 . 6_654 177.1(2) ?
  O3 Fe2_2 O4 7_545 . 7_645 86.48(15) ?
  O3 Fe2_2 O8 7_545 . 2_654 86.0(3) ?
  O3 Fe2_2 O8 7_545 . 3_655 92.4(3) ?
  O4 Fe2_2 O4 6_654 . 7_645 96.33(16) ?
  O4 Fe2_2 O8 6_654 . 2_654 93.6(2) ?
  O4 Fe2_2 O8 6_654 . 3_655 88.0(2) ?
  O4 Fe2_2 O8 7_645 . 2_654 88.0(2) ?
  O4 Fe2_2 O8 7_645 . 3_655 93.6(2) ?
  O8 Fe2_2 O8 2_654 . 3_655 177.6(2) ?
  O3 Fe2_3 O3 6_554 . 7_545 91.75(17) ?
  O3 Fe2_3 O5 6_554 . 6_554 89.18(16) ?
  O3 Fe2_3 O5 6_554 . 7_545 178.85(17) ?
  O3 Fe2_3 O7 6_554 . 2_654 94.1(3) ?
  O3 Fe2_3 O7 6_554 . 3_655 86.9(3) ?
  O3 Fe2_3 O5 7_545 . 6_554 178.85(17) ?
  O3 Fe2_3 O5 7_545 . 7_545 89.18(16) ?
  O3 Fe2_3 O7 7_545 . 2_654 86.9(3) ?
  O3 Fe2_3 O7 7_545 . 3_655 94.1(3) ?
  O5 Fe2_3 O5 6_554 . 7_545 89.89(16) ?
  O5 Fe2_3 O7 6_554 . 2_654 92.4(2) ?
  O5 Fe2_3 O7 6_554 . 3_655 86.6(2) ?
  O5 Fe2_3 O7 7_545 . 2_654 86.6(2) ?
  O5 Fe2_3 O7 7_545 . 3_655 92.4(2) ?
  O7 Fe2_3 O7 2_654 . 3_655 178.6(2) ?
  O1 Fe3_1 O4 . . 6_554 93.8(2) ?
  O1 Fe3_1 O5 . . 6_554 95.3(2) ?
  O1 Fe3_1 O7 . . 6_554 102.3(2) ?
  O1 Fe3_1 O8 . . 6_554 104.7(3) ?
  O4 Fe3_1 O5 6_554 . 6_554 87.42(19) ?
  O4 Fe3_1 O7 6_554 . 6_554 86.84(18) ?
  O4 Fe3_1 O8 6_554 . 6_554 161.4(3) ?
  O5 Fe3_1 O7 6_554 . 6_554 161.8(3) ?
  O5 Fe3_1 O8 6_554 . 6_554 92.37(18) ?
  O7 Fe3_1 O8 6_554 . 6_554 87.65(17) ?
  O2 Fe3_2 O3 3_655 . 6_554 94.7(3) ?
  O2 Fe3_2 O4 3_655 . 6_654 94.3(2) ?
  O2 Fe3_2 O6 3_655 . 6_554 103.8(3) ?
  O2 Fe3_2 O7 3_655 . 6_654 104.0(2) ?
  O3 Fe3_2 O4 6_554 . 6_654 86.7(2) ?
  O3 Fe3_2 O6 6_554 . 6_554 91.5(2) ?
  O3 Fe3_2 O7 6_554 . 6_654 160.7(4) ?
  O4 Fe3_2 O6 6_654 . 6_554 162.0(4) ?
  O4 Fe3_2 O7 6_654 . 6_654 86.96(18) ?
  O6 Fe3_2 O7 6_554 . 6_654 88.85(18) ?
  O2 Fe3_3 O3 . . 6_554 94.6(3) ?
  O2 Fe3_3 O5 . . 6_554 95.9(2) ?
  O2 Fe3_3 O6 . . 6_554 101.2(3) ?
  O2 Fe3_3 O8 . . 6_554 103.8(2) ?
  O3 Fe3_3 O5 6_554 . 6_554 88.0(2) ?
  O3 Fe3_3 O6 6_554 . 6_554 89.0(2) ?
  O3 Fe3_3 O8 6_554 . 6_554 161.5(3) ?
  O5 Fe3_3 O6 6_554 . 6_554 162.8(4) ?
  O5 Fe3_3 O8 6_554 . 6_554 92.15(18) ?
  O6 Fe3_3 O8 6_554 . 6_554 85.48(18) ?
  O2 Fe1_1 O2 5_455 . 7_555 85.27(12) ?
  O2 Fe1_1 O7 5_455 . 6_554 82.29(15) ?
  O2 Fe1_1 O7 5_455 . 8_456 139.5(2) ?
  O2 Fe1_1 O8 5_455 . 6_554 139.3(2) ?
  O2 Fe1_1 O8 5_455 . 8_456 81.86(15) ?
  O2 Fe1_1 O7 7_555 . 6_554 139.5(2) ?
  O2 Fe1_1 O7 7_555 . 8_456 82.29(15) ?
  O2 Fe1_1 O8 7_555 . 6_554 81.86(15) ?
  O2 Fe1_1 O8 7_555 . 8_456 139.3(2) ?
  O7 Fe1_1 O7 6_554 . 8_456 129.60(14) ?
  O7 Fe1_1 O8 6_554 . 6_554 83.0(2) ?
  O7 Fe1_1 O8 6_554 . 8_456 76.4(3) ?
  O7 Fe1_1 O8 8_456 . 6_554 76.4(3) ?
  O7 Fe1_1 O8 8_456 . 8_456 83.0(2) ?
  O8 Fe1_1 O8 6_554 . 8_456 130.41(14) ?
  O1 Fe1_2 O2 . . . 86.41(11) ?
  O1 Fe1_2 O6 . . 2_554 82.09(12) ?
  O1 Fe1_2 O6 . . 4_556 81.94(12) ?
  O1 Fe1_2 O7 . . 2_654 140.44(17) ?
  O1 Fe1_2 O8 . . 4_556 138.62(17) ?
  O2 Fe1_2 O6 . . 2_554 140.9(3) ?
  O2 Fe1_2 O6 . . 4_556 139.4(3) ?
  O2 Fe1_2 O7 . . 2_654 81.78(15) ?
  O2 Fe1_2 O8 . . 4_556 81.44(15) ?
  O6 Fe1_2 O6 2_554 . 4_556 75.6(4) ?
  O6 Fe1_2 O7 2_554 . 2_654 83.8(3) ?
  O6 Fe1_2 O8 2_554 . 4_556 129.60(16) ?
  O6 Fe1_2 O7 4_556 . 2_654 129.35(15) ?
  O6 Fe1_2 O8 4_556 . 4_556 82.1(3) ?
  O7 Fe1_2 O8 2_654 . 4_556 76.6(3) ?

# 11. STRUCTURE-FACTOR LIST

loop_
 _refln_index_h
 _refln_index_k
 _refln_index_l
 _refln_F_squared_calc
 _refln_F_squared_meas
 _refln_F_squared_sigma
 _refln_observed_status
   0   4   1    703.74   1128.09     34.64 o
   0   4   2     17.45     10.94      4.06 <
   0   6   0   1688.26   1650.67     55.19 o
   0   6   1   9182.13   9646.33    143.48 o
   0   6   2     71.41     77.54     10.64 o
   0   6   3  33367.60  33035.40    769.39 o
   0   8   1  56483.50  61677.10    675.56 o
   0   8   2   5359.01   5472.36    132.73 o
   0   8   3  16266.40  16946.30    303.38 o
   0   8   4   5293.78   5016.35    189.93 o
   0  10   0   1625.93   1713.90     98.99 o
   0  10   1   4074.50   4209.51     96.93 o
   0  10   2   1082.98   1050.51     54.48 o
   0  10   3  12759.50  14053.30    264.86 o
   0  10   4 108756.00 110287.00   2389.23 o
   0  10   5   8140.42   8434.12    283.58 o
   0  12   0 129344.00 139757.00   2898.65 o
   0  12   1  10272.10  10602.30    191.03 o
   0  12   2    238.74    227.62     27.56 o
   0  12   3   4562.53   5077.18    143.14 o
   0  12   4   2354.38   2631.96    143.01 o
   0  12   5   5202.87   5127.97    218.19 o
   0  12   6    349.96    338.23     52.92 o
   0  14   0  11147.00  11182.50    368.99 o
   0  14   1   6080.60   6055.12    173.00 o
   0  14   2    539.16    470.67     42.47 o
   0  14   3  28903.50  30191.10    535.94 o
   0  14   4  62069.20  64015.70   1472.98 o
   0  14   5  19226.10  18635.10    551.04 o
   0  14   6    758.13    671.78     77.26 o
   0  16   0  22933.80  23554.00    650.81 o
   0  16   1  11499.60  12151.40    281.15 o
   0  16   2    999.17   1138.30     70.10 o
   0  16   3   8512.87   8344.78    226.82 o
   0  16   4   8241.36   8402.37    321.58 o
   0  16   5    103.21    123.91     31.43 o
   0  16   6     88.93     93.18     30.94 o
   0  18   1   2471.69   1299.88    118.55 o
   0  18   2    193.28      0.29      5.50 <
   0  18   3  11571.10  11525.40    406.86 o
   0  18   4  24501.10  24207.40    697.85 o
   0  18   5   3378.67   3376.64    195.38 o
   1   1   1      6.86      9.13      3.26 <
   1   3   0      4.07      5.94      2.17 <
   1   3   1    135.42    126.91     17.77 o
   1   3  -1    135.15    137.71     17.82 o
   1   3   2     61.31     61.60     12.25 o
   1   3  -2     61.38     69.42     13.03 o
   1   5   0      2.76      7.46      3.40 <
   1   5   1     10.29     13.33      3.69 o
   1   5  -1      9.92      8.62      3.41 <
   1   5   2    310.93    281.04     33.12 o
   1   5  -2    309.81    307.71     22.33 o
   1   5   3    662.43    694.24     53.19 o
   1   5  -3    661.71    670.45     52.98 o
   1   7   0      6.04      9.56      3.40 <
   1   7   1    240.30    253.96     18.43 o
   1   7  -1    240.79    262.65     17.38 o
   1   7   2    366.26    378.73     27.43 o
   1   7  -2    365.73    356.62     26.92 o
   1   7   3      9.15     10.94      8.91 <
   1   7  -3      8.95     12.97      6.37 <
   1   7   4    221.48    196.84     33.23 o
   1   9   0     12.84     15.51      6.01 <
   1   9   1    232.56    245.90     20.76 o
   1   9  -1    233.24    241.55     19.40 o
   1   9   2    289.45    303.81     27.72 o
   1   9  -2    291.06    296.42     27.67 o
   1   9   3    161.39    160.22     32.61 o
   1   9  -3    160.70    165.08     21.22 o
   1   9   4     57.84     60.14     20.21 <
   1   9  -4     58.14     58.84     12.90 o
   1   9   5     95.23     85.43     25.37 o
   1  11   0     19.76     15.51      5.44 <
   1  11   1    202.57    219.72     21.40 o
   1  11  -1    202.04    211.60     20.48 o
   1  11   2    250.53    245.82     27.55 o
   1  11  -2    252.30    237.70     27.57 o
   1  11   3      5.64      0.72      4.20 <
   1  11  -3      5.95      2.17      2.68 <
   1  11   4      2.64     -0.51      5.87 <
   1  11  -4      2.81      1.01      6.52 <
   1  11   5     36.78     31.95     19.57 <
   1  11  -5     37.04     19.35      7.41 <
   1  13   0      4.56     10.94      7.90 <
   1  13   1      6.02     10.36      4.42 <
   1  13  -1      5.46      9.85      7.82 <
   1  13   2    298.51    292.92     33.06 o
   1  13  -2    297.03    286.25     31.99 o
   1  13   3    215.78    239.21     29.74 o
   1  13  -3    217.11    218.85     29.56 o
   1  13   4     10.15     18.04     18.55 <
   1  13  -4      9.48      3.70      5.65 <
   1  13   5     63.31     57.75     23.48 <
   1  13  -5     64.12     56.23     21.45 <
   1  13   6    370.14    257.93     49.97 o
   1  13  -6    368.72    289.45     49.20 o
   1  15   0      0.38      3.12      8.55 <
   1  15   1     10.81      8.84      6.81 <
   1  15  -1     11.32     23.33     12.39 <
   1  15   2    455.67    475.20     43.94 o
   1  15  -2    452.33    500.93     45.88 o
   1  15   3     46.63     51.66     15.28 o
   1  15  -3     46.84     41.88     14.42 <
   1  15   4     98.18     99.85     32.61 o
   1  15  -4     98.42     78.26     16.55 o
   1  15   5     30.10     27.39     15.44 <
   1  15  -5     30.36     20.36     12.03 <
   1  15   6    192.40    166.88     41.84 o
   1  15  -6    192.18    154.20     36.79 o
   1  17   0      4.03      7.17      7.82 <
   1  17   1     21.83     21.59     10.87 <
   1  17  -1     21.94     39.78     24.05 <
   1  17   2    584.43    451.01     54.18 o
   1  17  -2    584.83    583.86     76.10 o
   1  17   3     33.64     27.53     17.10 <
   1  17  -3     32.57     47.17     18.25 <
   1  17   4     72.11     73.33     27.10 <
   1  17  -4     73.07     44.93     13.58 o
   1  17   5      6.72     11.38      7.10 <
   1  17  -5      6.22      6.16      0.15 o
   1  17   6    191.46    132.54     38.61 o
   1  19   4      5.45      9.71     10.51 <
   1  19   5     10.21     30.72     21.51 <
   2   0   0      3.43      5.29      2.10 <
   2   0   1      4.09      3.77      1.59 <
   2   2   0      1.72      2.61      2.68 <
   2   2   1    500.96    404.07     32.56 o
   2   2  -1    501.40    453.04     35.14 o
   2   2   2    108.08    111.83     16.95 o
   2   2  -2    108.21    105.96     17.11 o
   2   4   0     22.94     12.97      5.37 <
   2   4   1     81.07     68.41     10.89 o
   2   4  -1     80.96     81.24     16.59 o
   2   4   2    628.47    622.14     49.05 o
   2   4  -2    628.76    630.11     49.39 o
   2   4   3   1092.97   1136.31     69.70 o
   2   4  -3   1095.31   1196.04     71.70 o
   2   6   0      0.58      7.39      5.22 <
   2   6   1    350.82    327.57     20.40 o
   2   6  -1    351.20    326.19     17.81 o
   2   6   2    793.26    774.53     63.08 o
   2   6  -2    792.93    778.74     38.15 o
   2   6   3    149.19    146.39     27.76 o
   2   6  -3    148.94    148.78     27.61 o
   2   6   4     34.83     24.49      8.85 <
   2   8   0      1.03      5.72      2.53 <
   2   8   1     33.50     37.03      8.47 o
   2   8  -1     33.92     43.69      7.96 o
   2   8   2    412.74    383.58     49.21 o
   2   8  -2    410.59    424.75     32.28 o
   2   8   3     47.21     30.80     12.91 <
   2   8  -3     47.12     41.16     10.30 o
   2   8   4     26.98     12.10     12.40 <
   2   8  -4     26.45     29.49     14.85 <
   2   8   5      1.65     -0.43      8.55 <
   2  10   0      1.72      2.03      3.77 <
   2  10   1      8.03      7.25      2.61 <
   2  10  -1      7.74      2.32      2.83 <
   2  10   2    340.62    385.86     34.44 o
   2  10  -2    339.80    379.19     34.31 o
   2  10   3     95.97     72.10     21.04 o
   2  10  -3     96.70     80.29     15.89 o
   2  10   4     16.06      4.13      6.89 <
   2  10  -4     15.75     12.46      9.20 <
   2  10   5    163.27    154.57     35.01 o
   2  12   0     11.32     17.32      7.82 <
   2  12   1    481.10    466.40     33.97 o
   2  12  -1    480.07    460.09     40.00 o
   2  12   2    513.82    535.48     42.84 o
   2  12  -2    516.34    510.69     33.73 o
   2  12   3     56.23     45.79     19.35 <
   2  12  -3     55.09     40.43     12.77 o
   2  12   4     12.51     13.84     13.19 <
   2  12  -4     12.79      8.41      9.86 <
   2  12   5     34.11     41.81     19.70 <
   2  12  -5     34.38     30.00     13.99 <
   2  12   6    322.06    282.85     53.83 o
   2  14   0     18.24     -1.59      8.34 <
   2  14   1     47.97     47.97     10.94 o
   2  14  -1     47.85     61.74     17.16 o
   2  14   2    406.07    411.93     39.77 o
   2  14  -2    408.06    429.91     41.47 o
   2  14   3    248.71    225.66     46.34 o
   2  14  -3    247.66    255.52     32.59 o
   2  14   4     52.11     61.08     24.56 <
   2  14  -4     52.38     54.92     16.01 o
   2  14   5    240.17    221.60     46.55 o
   2  14  -5    237.79    187.32     37.18 o
   2  14   6     74.86     64.34     24.72 <
   2  14  -6     75.35     87.17     28.25 o
   2  16   0      1.65     -3.55      7.03 <
   2  16   1    103.71     79.05     25.46 o
   2  16  -1    105.74     91.52     20.09 o
   2  16   2    167.90    193.62     30.32 o
   2  16  -2    166.40    183.77     42.81 o
   2  16   3     85.61     70.58     26.24 <
   2  16  -3     86.00     70.94     16.61 o
   2  16   4     16.26     -0.36      9.20 <
   2  16  -4     16.68      9.85      9.49 <
   2  16   5    145.25    161.74     41.79 o
   2  16  -5    144.30    174.49     37.28 o
   2  16   6    123.67     93.77     31.33 <
   2  18  -1     53.71     70.94     29.70 <
   2  18  -2     66.24     60.65     23.70 <
   2  18   3    288.29    283.12     60.44 o
   2  18  -3    289.26    260.30     55.76 o
   2  18   4     31.69     21.38      4.44 o
   2  18  -4     31.50     76.88     34.90 <
   2  18   5    354.04    368.35     67.88 o
   2  18   6    271.37    292.69     62.58 o
   3   1   0    744.59    803.85     20.60 o
   3   1   1  83295.70  77263.30   1261.29 o
   3   1  -1  83272.60  76791.20   1270.09 o
   3   1   2 112433.00 103229.00   2365.79 o
   3   1  -2 112400.00 109100.00   2299.83 o
   3   3   0  15794.20  15948.90    283.98 o
   3   3   1 162582.00 157671.00   2444.52 o
   3   3  -1 162548.00 156939.00   2455.51 o
   3   3   3 155456.00 160682.00   3366.98 o
   3   3  -3 155429.00 162804.00   3341.34 o
   3   5   0  33664.20  35544.90    561.37 o
   3   5   1  28828.60  28479.70    498.21 o
   3   5  -1  28833.40  29270.00    487.51 o
   3   5   2 144910.00 136417.00   3053.48 o
   3   5  -2 144928.00 138375.00   3034.92 o
   3   5   3 140981.00 148292.00   3159.36 o
   3   5  -3 140994.00 155693.00   3068.30 o
   3   5   4  43997.20  46664.00   1086.82 o
   3   5  -4  44013.60  50594.50   1048.70 o
   3   7   0   4414.39   4643.48     95.86 o
   3   7   1  21863.60  21761.00    410.18 o
   3   7  -1  21886.30  22327.90    259.94 o
   3   7   2  62308.50  62567.50   1409.22 o
   3   7  -2  62311.60  62217.40    966.82 o
   3   7   3  32130.60  32822.30    818.61 o
   3   7  -3  32140.70  34655.90    805.40 o
   3   7   4  10737.60  10714.60    351.67 o
   3   7  -4  10737.40  12032.40    350.92 o
   3   7   5   7231.90   6985.52    262.67 o
   3   9   0  23205.40  23576.20    344.03 o
   3   9   1  19037.10  19776.70    288.56 o
   3   9  -1  19037.90  19492.60    277.71 o
   3   9   2  65605.20  67233.20   1545.47 o
   3   9  -2  65597.20  68120.20   1028.30 o
   3   9   3  24901.10  24623.60    663.05 o
   3   9  -3  24901.30  24947.20    439.37 o
   3   9   4  12865.20  12721.00    409.08 o
   3   9  -4  12851.10  12758.40    264.36 o
   3   9   5  39069.80  36249.20    990.79 o
   3   9  -5  39070.30  41708.50    953.85 o
   3  11   0  53608.50  55873.10    709.92 o
   3  11   1  18745.30  19431.10    297.83 o
   3  11  -1  18734.70  18943.40    365.03 o
   3  11   2  54599.60  55299.30   1331.83 o
   3  11  -2  54604.50  56083.30    705.13 o
   3  11   3   2854.37   2701.92    160.82 o
   3  11  -3   2852.19   2769.71    101.28 o
   3  11   4  23558.30  23973.60    660.93 o
   3  11  -4  23554.40  23883.10    439.32 o
   3  11   5    989.02    826.13     88.09 o
   3  11  -5    990.29    977.22     60.52 o
   3  11   6  27639.80  27204.20    759.89 o
   3  13   0  14039.00  14683.50    301.95 o
   3  13   1    966.76    936.77     50.17 o
   3  13  -1    965.47    920.46     58.04 o
   3  13   2  15152.60  14810.20    492.01 o
   3  13  -2  15157.50  15355.70    250.58 o
   3  13   3  10975.70  11058.30    395.87 o
   3  13  -3  10971.80  11257.30    254.79 o
   3  13   4  17214.30  17324.00    558.86 o
   3  13  -4  17222.50  18695.80    354.62 o
   3  13   5    226.37    241.89     49.98 o
   3  13  -5    227.08    234.14     31.65 o
   3  13   6  35391.10  33124.50    921.93 o
   3  15   0   8361.09   8766.10    221.74 o
   3  15   1   7513.61   7089.19    313.65 o
   3  15  -1   7517.20   7163.80    201.27 o
   3  15   2  22758.00  23636.50    692.99 o
   3  15  -2  22751.70  23943.20    691.64 o
   3  15   3   3126.92   3121.28    193.68 o
   3  15  -3   3126.09   3222.93    198.11 o
   3  15   4  15034.70  14789.80    513.50 o
   3  15  -4  15039.60  15252.50    333.47 o
   3  15   5    429.53    427.80     68.85 o
   3  15  -5    428.68    455.34     45.37 o
   3  15   6  10406.20  10567.10    410.20 o
   3  15   7   3161.30   2918.52    196.82 o
   3  17   0  14696.00  14862.60    517.94 o
   3  17  -1    153.16    180.14     47.15 o
   3  17   2  17396.20  17981.50    587.55 o
   3  17  -2  17392.80  17455.30    586.59 o
   3  17   3   3660.83   3841.00    226.97 o
   3  17  -3   3663.81   3795.80    226.97 o
   3  17   4  22264.60  21631.30    677.87 o
   3  17  -4  22262.00  20664.90    681.62 o
   3  17   5   4891.05   4671.47    260.67 o
   3  17  -5   4890.56   4931.43    264.91 o
   3  17   6  16655.40  15072.00    550.89 o
   4   0   0      2.09      3.77      2.83 <
   4   0   1      1.02      6.23      2.61 <
   4   0   2     30.09     12.68      5.23 <
   4   2   0     18.02     18.98      4.06 o
   4   2   1   2959.31   2917.91     64.47 o
   4   2  -1   2954.52   2849.12     54.56 o
   4   2   2     55.81     44.64     14.21 o
   4   2  -2     56.28     61.45     16.30 o
   4   2   3     47.10     54.78     14.41 o
   4   2  -3     47.18     71.67     17.08 o
   4   4   0     20.08     -1.30      2.69 <
   4   4   1      2.65      4.78      3.48 <
   4   4  -1      2.61      4.93      4.27 <
   4   4   2     57.85     58.62     18.48 o
   4   4  -2     57.41     54.20     17.97 o
   4   4   3    922.71    867.13     71.27 o
   4   4  -3    924.36    957.37     73.58 o
   4   4   4     32.33     36.09     15.87 <
   4   4  -4     31.43     44.35     16.37 <
   4   6   0      1.05      7.54      6.66 <
   4   6   1   1153.99   1015.32     58.99 o
   4   6  -1   1154.71   1077.20     61.02 o
   4   6   2     69.13     55.87     19.29 <
   4   6  -2     69.30     52.17     19.80 <
   4   6   3      0.33      6.74      9.49 <
   4   6  -3      0.37      2.32      4.78 <
   4   6   4      7.58      1.09      5.73 <
   4   6  -4      7.85     -9.20     13.91 <
   4   6   5     19.02     45.00     19.55 <
   4   8   0     39.00     -4.06      5.53 <
   4   8   1      2.05      4.93      7.32 <
   4   8  -1      2.32      7.97      4.78 <
   4   8   2     28.32     30.87     19.13 <
   4   8  -2     29.08     25.00      7.97 o
   4   8   3    917.15    900.48     85.61 o
   4   8  -3    915.26    881.12     49.54 o
   4   8   4     73.91     55.07     22.19 <
   4   8  -4     74.61     87.46     28.61 o
   4   8   5   1734.81   1600.06    121.93 o
   4   8  -5   1730.26   1853.24    129.55 o
   4  10   0      8.76      8.48      5.72 <
   4  10   1   1285.30   1290.39     77.57 o
   4  10  -1   1286.81   1271.90     62.66 o
   4  10   2      2.22      6.88      8.55 <
   4  10  -2      1.87      1.96      2.90 <
   4  10   3      2.38      1.45      9.35 <
   4  10  -3      2.20      1.30      5.36 <
   4  10   4     49.88     35.07     20.44 <
   4  10  -4     48.95     20.43      9.37 <
   4  10   5     40.34     39.42     19.78 <
   4  10  -5     39.52     30.87     15.87 <
   4  10   6     88.07     70.51     27.62 <
   4  12   0      2.79      6.59      5.80 <
   4  12   1    131.46    134.35     27.39 o
   4  12  -1    131.43    126.81     20.88 o
   4  12   2     26.72     19.78     19.57 <
   4  12  -2     26.17     37.68     13.98 <
   4  12   3    291.34    302.85     57.23 o
   4  12  -3    292.43    281.54     33.58 o
   4  12   4      2.83      6.09      4.06 <
   4  12  -4      2.62     -2.39      9.42 <
   4  12   5    986.15    974.55    105.51 o
   4  12  -5    987.20    945.05     63.31 o
   4  12   6     10.42     10.00     12.54 <
   4  14   1    679.96    771.13     96.29 o
   4  14  -1    678.22    588.26     43.83 o
   4  14   2     28.91     33.69     16.74 <
   4  14  -2     29.24     32.61     12.90 <
   4  14   3     39.14     52.17     25.86 <
   4  14  -3     39.39     39.64     23.91 <
   4  14   4     37.57     14.20     15.23 <
   4  14  -4     39.36      9.06      9.00 <
   4  14   5     60.35     68.47     29.49 <
   4  14  -5     61.85     59.42     17.68 o
   4  14   6     17.71     -5.58     11.81 <
   4  14   7    245.17    226.38     54.66 o
   4  16   0     45.21     15.07     15.66 <
   4  16  -1      4.18     39.71     26.36 <
   4  16   2      8.40      4.64     14.49 <
   4  16  -2      8.40     10.51      4.49 <
   4  16   3    557.99    598.57     91.32 o
   4  16  -3    558.46    605.38     87.25 o
   4  16   4     16.86      9.93     17.39 <
   4  16  -4     16.55      0.87      3.99 <
   4  16   5    780.31    837.59    107.23 o
   4  16  -5    782.60    810.99    104.60 o
   4  16   6      3.62     17.39     22.60 <
   5   1   0     76.53     58.62      7.72 o
   5   1   1   1746.25   1657.19     48.61 o
   5   1  -1   1748.93   1671.50     46.72 o
   5   1   2   1521.49   1483.87     54.94 o
   5   1  -2   1524.73   1459.12     54.99 o
   5   1   3    607.45    583.27     51.27 o
   5   1  -3    606.81    652.58     53.58 o
   5   3   0     23.64     15.51      4.00 o
   5   3   1    304.69    265.87     26.64 o
   5   3  -1    305.10    276.74     15.72 o
   5   3   2   1025.71    921.11     74.28 o
   5   3  -2   1029.23    960.65     44.08 o
   5   3   3   1398.60   1287.68     89.98 o
   5   3  -3   1399.12   1490.58     94.76 o
   5   3   4     58.31     73.69     22.60 o
   5   3  -4     59.40     58.19     20.22 <
   5   5   0     28.28     45.72     14.41 o
   5   5   1   1430.52   1365.38     68.48 o
   5   5  -1   1428.65   1365.81     69.12 o
   5   5   2    520.49    495.93     63.34 o
   5   5  -2    519.35    478.38     59.68 o
   5   5   3     22.29     17.10     10.07 <
   5   5  -3     22.64     19.71     12.54 <
   5   5   4      5.95      3.62      4.64 <
   5   5  -4      5.99      4.28      1.16 o
   5   5   5     91.54     60.80     23.14 <
   5   5  -5     91.30     88.99     25.44 o
   5   7   0      2.32     -4.06      6.09 <
   5   7   1     20.57     91.15     23.79 o
   5   7  -1     20.59     60.87     18.88 o
   5   7   2    184.50    133.20     29.56 o
   5   7  -2    182.84    114.36     28.28 o
   5   7   3   1566.55   1468.40    113.59 o
   5   7  -3   1565.80   1641.13    116.23 o
   5   7   4    124.57     90.00     31.19 <
   5   7  -4    122.53    143.70     36.57 o
   5   7   5   2098.34   1970.47    137.15 o
   5   7  -5   2103.57   2329.56    142.59 o
   5   9   0     89.67     67.32     19.73 o
   5   9   1   2256.30   2303.01    105.53 o
   5   9  -1   2255.35   2355.62    106.53 o
   5   9   2     19.42     38.33     21.44 <
   5   9  -2     19.67     17.25      6.23 <
   5   9   3     16.16     -3.26      3.19 <
   5   9  -3     16.68      2.75      3.78 <
   5   9   4     12.64     19.78     15.00 <
   5   9  -4     12.62     17.03     19.13 <
   5   9   5      3.42     -4.71      6.23 <
   5   9  -5      3.42      2.83      5.00 <
   5   9   6     69.45     55.87     24.57 <
   5   9  -6     69.93     80.72     29.70 <
   5  11   0      1.63      5.87      6.81 <
   5  11   1     34.62     34.49     10.14 o
   5  11  -1     35.24     29.27      9.21 o
   5  11   2      4.38     23.62     19.78 <
   5  11  -2      4.39     -5.65      2.68 <
   5  11   3    816.80    767.17     91.89 o
   5  11  -3    817.15    754.27     51.29 o
   5  11   4     27.03     36.52     21.15 <
   5  11  -4     28.98     24.42     12.39 <
   5  11   5   1254.17   1215.22    118.66 o
   5  11  -5   1251.48   1367.70    124.53 o
   5  11   6     54.36     38.69     20.30 <
   5  11  -6     54.56     55.50     25.22 <
   5  13   0     36.39     22.10     14.79 <
   5  13   1    712.22    707.65     91.41 o
   5  13  -1    714.36    753.17     95.38 o
   5  13   2     11.98     24.93     20.21 <
   5  13  -2     11.77     13.55      9.13 <
   5  13   3     42.85     31.37     19.57 <
   5  13  -3     42.03     61.59     24.84 <
   5  13   4      1.98     22.03     27.39 <
   5  13  -4      2.13      1.45      8.98 <
   5  13   5     32.67     18.48     12.98 <
   5  13  -5     32.26     20.72     11.24 <
   5  13   6     61.13     82.89     34.55 <
   5  13  -6     61.76     45.50     22.76 <
   5  13   7    693.35    607.32     91.34 o
   5  15   0      4.90    -11.59     25.72 <
   5  15   1     12.07      3.04     15.29 <
   5  15  -1     11.05      4.28     13.70 <
   5  15   2    168.21    189.35     52.88 o
   5  15  -2    169.56    206.01     55.69 o
   5  15   3    903.98    901.22    111.05 o
   5  15  -3    903.18    901.51    111.05 o
   5  15   4     85.46     93.69     37.53 <
   5  15  -4     84.35     67.53     29.94 <
   5  15   5    926.35    901.58    111.32 o
   5  15  -5    924.81    968.84    117.77 o
   5  15  -6     57.05     35.29     22.84 <
   6   0   1     19.77     19.49      6.45 o
   6   0   2    723.49    711.64     39.29 o
   6   0   3     11.45      4.35      5.87 <
   6   2   0     26.78     20.58      4.21 o
   6   2   1    537.22    520.89     27.34 o
   6   2  -1    538.03    497.33     22.65 o
   6   2   2   1952.06   1714.94    101.53 o
   6   2  -2   1948.95   1917.70     68.55 o
   6   2   3   2707.26   2474.62    132.19 o
   6   2  -3   2709.86   2750.70     86.47 o
   6   4   0 213238.00 201979.00   2623.90 o
   6   4   1     45.56     51.95     16.30 o
   6   4  -1     28.13     30.94      9.42 o
   6   4   2     15.45     18.33     13.04 <
   6   4  -2     13.41     10.07      4.86 <
   6   4   3   1310.25   1192.43     92.11 o
   6   4  -3   1305.21   1345.78     97.78 o
   6   4   4     51.43     37.68     14.00 <
   6   4  -4     50.26     65.07     21.00 o
   6   4   5    730.72    675.28     70.47 o
   6   4  -5    731.49    836.30     77.07 o
   6   6   0    716.39    700.70     51.97 o
   6   6   1   4006.86   3869.62    135.17 o
   6   6  -1   4001.71   4009.75    134.26 o
   6   6   2    273.02    225.46     39.21 o
   6   6  -2    274.74    267.86     45.16 o
   6   6   3  15512.40  14949.20    475.76 o
   6   6  -3  15503.70  16460.80    471.76 o
   6   6  -4 291272.00 334932.00   6025.62 o
   6   6   5    323.73    397.23     57.42 o
   6   6  -5    315.81    432.31     59.08 o
   6   8   0 178281.00 188349.00   2718.47 o
   6   8   1  29305.20  29622.30    564.15 o
   6   8  -1  29317.90  30857.10    551.14 o
   6   8   2   1945.78   1902.19    135.33 o
   6   8  -2   1949.25   2023.14    138.22 o
   6   8   3   8568.70   7862.52    319.25 o
   6   8  -3   8575.14   8661.59    324.54 o
   6   8   4   2861.93   2611.39    169.84 o
   6   8  -4   2866.50   3050.01    174.91 o
   6   8   5    975.88    947.32     97.52 o
   6   8  -5    975.96   1158.52    105.42 o
   6   8   6   2786.69   2675.55    171.98 o
   6   8  -6   2781.57   2935.39    176.87 o
   6  10   0    995.49    859.27     66.90 o
   6  10   1   2358.00   2310.25    112.58 o
   6  10  -1   2366.67   2271.87    157.46 o
   6  10   2   1051.32    909.76     97.60 o
   6  10  -2   1050.81   1010.68    101.90 o
   6  10   3   7873.38   7679.58    324.84 o
   6  10  -3   7883.94   8149.75    329.82 o
   6  10   4  66538.70  63921.40   1420.76 o
   6  10  -4  66560.40  61563.50    998.38 o
   6  10   5   5168.21   5302.25    267.15 o
   6  10  -5   5163.53   5794.12    274.92 o
   6  10   6   4802.90   4498.77    248.15 o
   6  10  -6   4809.02   5201.21    258.47 o
   6  12   0  86592.50  90295.50   1439.28 o
   6  12   1   6873.97   6844.04    312.91 o
   6  12  -1   6871.15   6700.57    309.94 o
   6  12   2    375.92    309.53     58.73 o
   6  12  -2    373.09    339.09     64.84 o
   6  12   3   2924.87   3040.44    197.05 o
   6  12  -3   2919.90   3070.26    200.84 o
   6  12   4   1537.59   1555.84    138.30 o
   6  12  -4   1529.49   1383.83     78.37 o
   6  12   5   3525.95   3500.37    212.93 o
   6  12  -5   3523.34   3018.64    124.00 o
   6  12   6    423.17    454.18     75.83 o
   6  12  -6    427.03    485.35     77.31 o
   6  12   7  19424.20  17151.70    610.89 o
   6  14   0   8111.57   8572.59    373.71 o
   6  14   1   4340.53   4497.89    254.96 o
   6  14  -1   4331.40   4217.86    249.96 o
   6  14   2    236.65    225.01     51.54 o
   6  14  -2    237.05    184.93     51.43 o
   6  14   3  21433.40  21998.00    690.05 o
   6  14  -3  21424.90  21022.40    697.98 o
   6  14   4  45028.60  46256.30   1229.27 o
   6  14  -4  45028.10  47018.70   1228.35 o
   6  14   5  14560.30   9671.57    472.20 o
   6  14  -5  14565.50  15614.20    513.53 o
   7   1   0     22.46     20.87      5.29 o
   7   1   1    805.49    828.14     37.57 o
   7   1  -1    804.17    840.47     36.18 o
   7   1   2   1216.24   1321.31     58.65 o
   7   1  -2   1215.38   1231.01     57.58 o
   7   1   3    763.14    709.54     65.56 o
   7   1  -3    766.85    778.86     45.84 o
   7   1   4     73.40     71.38     22.61 o
   7   1  -4     73.49     83.69     20.28 o
   7   3   0     15.04      7.46      4.71 <
   7   3   1    489.46    489.22     30.16 o
   7   3  -1    488.73    473.85     24.94 o
   7   3   2    965.06    825.82     81.11 o
   7   3  -2    962.12    925.38     39.18 o
   7   3   3    644.31    508.78     60.50 o
   7   3  -3    645.07    590.70     41.39 o
   7   3   4    164.59    118.77     31.65 o
   7   3  -4    165.54    136.96     33.08 o
   7   3   5    463.61    377.78     58.07 o
   7   5   0     22.33     11.96     10.51 <
   7   5   1    692.57    646.66     52.14 o
   7   5  -1    693.21    604.18     29.87 o
   7   5   2   1233.57   1191.81    101.74 o
   7   5  -2   1231.05   1122.55     42.78 o
   7   5   3    893.17    853.18     86.61 o
   7   5  -3    890.13    847.30     51.24 o
   7   5   4    140.52    136.96     34.57 o
   7   5  -4    140.68    171.02     39.75 o
   7   5   5    297.83    313.37     54.91 o
   7   5  -5    297.97    400.56     58.68 o
   7   7   0      4.43     12.03      8.55 <
   7   7   1    371.47    357.67     42.21 o
   7   7  -1    371.46    379.41     43.68 o
   7   7   2   1069.09   1064.44    103.48 o
   7   7  -2   1070.45   1038.19    100.95 o
   7   7   3    593.68    511.61     72.65 o
   7   7  -3    595.86    558.80     74.81 o
   7   7   4    160.73    136.89     37.27 o
   7   7  -4    158.99    159.42     38.70 o
   7   7   5    340.31    295.55     60.50 o
   7   7  -5    340.91    365.48     62.29 o
   7   7   6    445.42    478.50     81.05 o
   7   7  -6    446.26    553.44     80.19 o
   7   9   0      4.17      3.12     10.00 <
   7   9   1    212.71    170.66     31.59 o
   7   9  -1    213.25    172.91     46.78 o
   7   9   2    639.82    667.80     86.49 o
   7   9  -2    643.55    620.98     83.04 o
   7   9   3    269.83    238.86     52.14 o
   7   9  -3    270.25    280.09     57.17 o
   7   9   4     59.25     38.04     20.08 <
   7   9  -4     59.20     55.79     21.60 <
   7   9   5    120.51    128.55     43.18 <
   7   9  -5    120.00    125.50     38.47 o
   7   9   6    509.44    441.61     73.39 o
   7   9  -6    509.56    540.32     78.87 o
   7  11   0     11.53      7.17      3.63 <
   7  11   1    197.51    210.87     52.52 o
   7  11  -1    197.69    190.08     50.66 o
   7  11   2    544.89    549.89     83.27 o
   7  11  -2    546.56    498.36     81.04 o
   7  11   3    326.82    334.30     65.58 o
   7  11  -3    324.03    293.36     61.86 o
   7  11   4     14.32      2.90     10.22 <
   7  11  -4     15.87      4.93     13.04 <
   7  11   5    323.77    296.83     64.97 o
   7  11  -5    322.88    355.75     69.24 o
   7  11   6    795.42    838.30    108.50 o
   7  11  -6    794.59    842.21    108.34 o
   7  11   7    443.76    356.06     72.45 o
   7  13   0      1.56     -3.77     16.38 <
   7  13   1    545.08    567.34     89.91 o
   7  13  -1    543.91    450.44     80.67 o
   7  13   2    528.34    602.05     93.30 o
   7  13  -2    525.43    490.87     85.14 o
   7  13   3    250.25    292.83     66.40 o
   7  13  -3    251.58    283.92     64.60 o
   7  13   4     10.67     32.39     28.54 <
   7  13  -4     10.39      3.70     13.70 <
   8   0   0     24.51     46.23     12.95 o
   8   0   1     13.85     14.13      4.85 <
   8   0   2     58.80     51.59     13.99 o
   8   0   3   3415.02   3531.03    111.20 o
   8   0   4      9.98     33.04     15.64 <
   8   2   0     12.87     27.90      7.89 o
   8   2   1   3781.09   3557.58     95.88 o
   8   2  -1   3788.36   3541.76     81.74 o
   8   2   2     87.03    117.46     19.67 o
   8   2  -2     86.44     85.87     13.12 o
   8   2   3     69.54     59.93     22.25 <
   8   2  -3     69.61     52.68     13.28 o
   8   2   4     44.55     48.84     25.50 <
   8   2  -4     44.11     35.14     13.27 <
   8   2   5      6.87      4.20     11.16 <
   8   4   0     74.71     56.09     12.78 o
   8   4   1     84.57     73.62     17.11 o
   8   4  -1     84.25    108.98     13.94 o
   8   4   2    547.78    494.28     65.42 o
   8   4  -2    547.43    521.32     30.71 o
   8   4   3   3498.15   3312.41    183.45 o
   8   4  -3   3503.71   3502.73    115.21 o
   8   4   4     23.55     39.71     23.40 <
   8   4  -4     23.79     62.97     24.40 <
   8   4   5   2814.59   2720.77    166.80 o
   8   4  -5   2809.29   3151.89    174.97 o
   8   6   0      3.93     30.43     13.25 <
   8   6   1   2381.14   2389.46    110.11 o
   8   6  -1   2379.59   2417.18     79.31 o
   8   6   2    840.82    830.09     89.27 o
   8   6  -2    840.43    731.42     36.15 o
   8   6   3    248.48    230.02     47.93 o
   8   6  -3    248.07    226.97     27.88 o
   8   6   4     66.71     60.65     23.12 <
   8   6  -4     67.85     92.97     31.94 <
   8   6   5     47.46     37.46     19.57 <
   8   6  -5     46.73     52.03     23.40 <
   8   6   6    430.32    440.44     69.92 o
   8   6  -6    432.20    538.57     77.29 o
   8   8   0     16.88     21.81     10.29 <
   8   8   1     73.16     53.69     17.48 o
   8   8  -1     74.22     55.58     17.70 o
   8   8   2    649.31    673.89     85.77 o
   8   8  -2    647.16    690.06     87.11 o
   8   8   3   1194.12   1203.33    114.25 o
   8   8  -3   1190.62    945.42     62.85 o
   8   8   4      3.58      7.75      4.35 <
   8   8  -4      3.39      1.45      7.03 <
   8   8   5   1111.01   1036.93    113.07 o
   8   8  -5   1116.15   1240.67    121.33 o
   8   8   6    713.80    619.10     91.44 o
   8   8  -6    715.36    849.10    100.62 o
   8  10   0      0.64      5.65      8.55 <
   8  10   1    846.10    793.69    101.16 o
   8  10  -1    844.41    774.55    101.20 o
   8  10   2    740.66    779.22     99.08 o
   8  10  -2    739.51    767.26     98.16 o
   8  10   3    223.71    205.44     51.40 o
   8  10  -3    224.95    206.17     52.99 o
   8  10   4     40.86     27.61     11.39 <
   8  10  -4     38.81     66.95     33.75 <
   8  10   5    192.48    180.87     53.85 o
   8  10  -5    194.15    191.89     51.45 o
   8  10   6   1095.20    964.93    122.88 o
   8  10  -6   1092.69   1325.16    134.49 o
   8  10   7   1080.60    871.54    120.34 o
   8  10  -7   1085.79   1178.05    128.68 o
   8  12   0     54.34     37.61     17.55 <
   8  12   1    611.25    659.99     97.18 o
   8  12  -1    609.42    561.05     89.59 o
   8  12   2    981.27   1028.13    122.33 o
   8  12  -2    985.23   1059.09    124.08 o
   8  12   3    702.10    635.73     97.46 o
   8  12  -3    701.20    709.08    101.75 o
   8  12  -4     21.13      8.04     16.81 <
   9   1   0    122.69    158.33     15.56 o
   9   1   1  17751.70  16841.30    286.33 o
   9   1  -1  17732.10  16183.40    288.60 o
   9   1   2  28755.70  29331.60    502.29 o
   9   1  -2  28727.10  28207.80    423.55 o
   9   1   3  13845.60  13864.40    288.88 o
   9   1  -3  13812.10  13715.40    291.13 o
   9   1   4   1229.11   1065.78     94.93 o
   9   1  -4   1225.86   1218.28     66.39 o
   9   1   5   9967.30   9570.42    335.55 o
   9   1  -5   9970.86   9291.43    315.60 o
   9   3   0   1666.01   1616.23     63.45 o
   9   3   1  33469.80  34097.10    462.92 o
   9   3  -1  33435.70  31598.40    489.56 o
   9   3   2  69917.00  72034.20   1587.63 o
   9   3  -2  69895.00  68993.10    914.50 o
   9   3   3  34020.90  31925.50    863.28 o
   9   3  -3  33991.80  34092.70    578.98 o
   9   3   4   3408.88   3247.84    179.57 o
   9   3  -4   3413.95   3506.65    118.88 o
   9   3   5  13366.10  12246.90    431.93 o
   9   3  -5  13366.30  14253.80    436.74 o
   9   5   0  11296.60  11702.60    212.66 o
   9   5   1   8046.47   7852.21    222.36 o
   9   5  -1   8050.88   7780.29    168.13 o
   9   5   2  38925.20  39252.50    950.34 o
   9   5  -2  38946.20  35877.10    551.03 o
   9   5   3  37481.30  36406.10    945.81 o
   9   5  -3  37500.40  36491.20    637.91 o
   9   5   4   9124.00   8782.60    342.10 o
   9   5  -4   9141.21   9063.92    218.99 o
   9   5   5   5149.39   4583.49    240.31 o
   9   5  -5   5146.09   5656.56    254.43 o
   9   5   6  26064.60  25096.20    765.62 o
   9   5  -6  26111.60  29603.20    749.16 o
   9   7   0    734.74    775.77     64.75 o
   9   7   1   7467.97   7246.51    224.38 o
   9   7  -1   7501.31   7334.77    315.62 o
   9   7   2  20949.80  20041.70    589.25 o
   9   7  -2  20954.10  18145.80    387.46 o
   9   7   3  10426.30  10245.20    371.36 o
   9   7  -3  10440.60   8766.47    185.31 o
   9   7   4   5330.83   5168.16    257.34 o
   9   7  -4   5330.65   5203.48    157.02 o
   9   7   5   2425.47   2313.50    169.75 o
   9   7  -5   2425.20   2680.40    178.58 o
   9   7   6  13073.80  12661.40    479.82 o
   9   7  -6  13073.20  14968.40    487.10 o
   9   9   0  11285.40  11229.70    306.35 o
   9   9   1   7348.75   7433.51    334.14 o
   9   9  -1   7351.03   7278.89    332.81 o
   9   9   2  25904.40  26343.40    780.58 o
   9   9  -2  25891.20  26760.20    780.78 o
   9   9   3  10159.20   9986.54    406.01 o
   9   9  -3  10158.60  10025.30    405.83 o
   9   9   4   3712.27   3712.68    229.90 o
   9   9  -4   3690.71   4112.19    237.54 o
   9   9   5  17294.20  16670.40    587.08 o
   9   9  -5  17293.40  18230.20    592.16 o
   9   9   6  34747.70  34287.50   1016.32 o
   9   9  -6  34705.80  39282.70    994.38 o
   9   9   7  12698.20  11678.70    482.61 o
   9   9  -7  12688.70  14261.60    496.16 o
   9  11   0  22616.50  22846.80    516.93 o
   9  11   1   8953.47   8136.43    382.22 o
   9  11  -1   8933.15   8723.00    391.53 o
   9  11   2  25384.90  18713.50    732.11 o
   9  11  -2  25394.10  26396.80    742.73 o
   9  11  -3   1143.80   1032.48    122.49 o
  10   0   0      3.07     -4.35      4.71 <
  10   0   1      0.77     -8.04      6.88 <
  10   0   2     15.53    102.24     24.35 o
  10   0   3   1326.53   1438.95     74.64 o
  10   0   4      2.57      9.64      9.42 <
  10   0   5   2968.95   2957.53    164.24 o
  10   2   0      6.59      6.23      5.94 <
  10   2   1   2654.61   2803.17     88.18 o
  10   2  -1   2648.50   2673.83     82.95 o
  10   2   2      5.65      4.78      5.29 <
  10   2  -2      6.03      7.17      5.51 <
  10   2   3     18.66      8.41      7.18 <
  10   2  -3     18.80     19.93     10.36 <
  10   2   4      0.76     -6.38     14.06 <
  10   2  -4      0.79      3.12      6.88 <
  10   2   5     12.30      5.36      3.84 <
  10   2  -5     12.59     16.23     10.14 <
  10   2   6     13.62     -3.70      8.99 <
  10   4   0      3.96      3.77      5.58 <
  10   4   1      0.26     -0.94      5.22 <
  10   4  -1      0.24      4.49      5.07 <
  10   4   2     15.45     14.49     15.36 <
  10   4  -2     15.58     18.48      7.39 <
  10   4   3   1464.91   1530.15    127.86 o
  10   4  -3   1465.31   1508.10     78.90 o
  10   4   4      9.61      6.67     14.49 <
  10   4  -4      9.11     15.80     10.43 <
  10   4   5   2604.40   2630.33    176.15 o
  10   4  -5   2611.86   3076.90    185.19 o
  10   4   6     39.51     14.42     12.69 <
  10   6   0      3.90     18.84      9.27 <
  10   6   1   1569.00   1555.92     96.80 o
  10   6  -1   1570.67   1657.95     79.66 o
  10   6   2     24.39     17.03     14.57 <
  10   6  -2     24.60     20.00      8.34 <
  10   6   3     12.32     -2.25     10.72 <
  10   6  -3     12.28      9.13      4.57 <
  10   6   4      3.23    -10.29     14.13 <
  10   6  -4      3.08      4.06      6.38 <
  10   6   5     11.70     13.62     22.46 <
  10   6  -5     11.65     37.03     25.57 <
  10   6   6     32.20     17.54     14.50 <
  10   6  -6     32.02     13.55     12.91 <
  10   8   0     13.61     17.39     14.93 <
  10   8   1     10.88     18.04     17.24 <
  10   8  -1     11.12     11.30     14.56 <
  10   8   2     48.35     43.48     26.67 <
  10   8  -2     48.17     25.72     20.52 <
  10   8   3   1217.22   1319.31    131.83 o
  10   8  -3   1216.58   1026.77     69.82 o
  10   8   4     51.31     54.49     26.95 <
  10   8  -4     51.50     46.45     12.76 o
  10   8   5   2059.25   2107.65    175.95 o
  10   8  -5   2051.38   2391.01    181.35 o
  10   8   6      2.76     -9.49      9.27 <
  10   8  -6      3.29      9.93      8.26 <
  10   8   7     48.21     17.10     18.49 <
  10  10   0      2.69      6.67     14.27 <
  10  10  -1   1657.01   1443.08    149.23 o
  11   1   0     67.52     79.05     15.64 o
  11   1   1   1557.68   1654.06     67.85 o
  11   1  -1   1561.58   1544.85     65.38 o
  11   1   2   1610.65   1769.41     84.87 o
  11   1  -2   1614.86   1671.58     67.73 o
  11   1   3    791.69    859.58     59.48 o
  11   1  -3    789.16    829.28     59.22 o
  11   1   4     29.12     42.03     23.04 <
  11   1  -4     29.24     53.33     16.79 o
  11   1   5    889.24    776.25     90.45 o
  11   1  -5    888.55    850.70     84.56 o
  11   1   6   1448.57   1293.48    115.63 o
  11   3   0     25.63     37.24     11.66 o
  11   3   1    458.86    466.02     36.50 o
  11   3  -1    460.26    441.96     32.61 o
  11   3   2   1252.56   1321.51     74.00 o
  11   3  -2   1258.72   1226.53     56.96 o
  11   3   3   1429.08   1468.54    126.49 o
  11   3  -3   1429.54   1581.45     82.35 o
  11   3   4    101.72     86.37     34.65 <
  11   3  -4    102.95    122.61     24.68 o
  11   3   5   1687.28   1664.73    141.49 o
  11   3  -5   1682.07   1776.92     90.89 o
  11   3   6    799.87    783.59     95.28 o
  11   5   0     30.98     62.53     15.26 o
  11   5   1   1661.81   1700.68    100.70 o
  11   5  -1   1659.18   1694.80     84.66 o
  11   5   2   1009.62   1061.77    109.12 o
  11   5  -2   1008.88    969.77     49.14 o
  11   5   3    238.88    282.55     57.99 o
  11   5  -3    241.40    242.62     31.74 o
  11   5   4     30.68     17.75      7.40 <
  11   5  -4     30.58     37.82     14.27 <
  11   5   5    231.58    225.66     57.25 o
  11   5  -5    231.08    231.82     33.99 o
  11   5   6    765.70    729.05    100.46 o
  11   5  -6    765.27    972.89    110.67 o
  11   7   0      7.69     38.84     18.97 <
  11   7   1    131.17    140.29     44.92 o
  11   7  -1    131.45    112.32     39.00 <
  11   7   2    629.45    656.30     92.14 o
  11   7  -2    625.04    667.32     93.64 o
  11   7   3   2010.57   2068.06    169.02 o
  11   7  -3   2007.12   1943.31     95.65 o
  11   7   4     78.01     90.00     40.72 <
  11   7  -4     75.49     72.61     20.94 o
  11   7   5   2447.87   2506.22    192.40 o
  11   7  -5   2455.69   2948.00    204.75 o
  11   7   6    738.47    876.53    113.09 o
  11   7  -6    739.39    920.89    114.16 o
  11   7   7    122.59    104.49     44.50 <
  12   0   0 141087.00 145614.00   3136.74 o
  12   0   1      7.43     25.22     17.89 <
  12   0   2     23.63     14.42      7.40 <
  12   0   3      2.99     13.91      7.97 <
  12   0   4     10.26     21.88     10.21 <
  12   0   5      7.40      0.58      3.19 <
  12   0   6   2891.93   2572.51    165.15 o
  12   2   0     14.85     -1.74      2.98 <
  12   2   1    123.77    103.84     18.73 o
  12   2  -1    124.19    102.32     16.63 o
  12   2   2   1286.15   1446.32     79.44 o
  12   2  -2   1282.26   1318.35     60.62 o
  12   2   3    610.24    534.76     73.36 o
  12   2  -3    611.98    550.05     48.83 o
  12   2   4  65764.60  64363.20   1612.56 o
  12   2  -4  65847.30  69691.70   1058.42 o
  12   2   5   7057.57   6624.83    299.48 o
  12   2  -5   7085.29   7203.74    205.61 o
  12   2   6   1067.42    786.13     96.67 o
  12   4   0  48018.60  49450.90    684.94 o
  12   4   1     48.62      3.91     14.58 <
  12   4  -1     33.23     20.00     17.32 <
  12   4   2    276.36    336.97     62.46 o
  12   4  -2    276.62    330.38     28.54 o
  12   4   3    278.90    237.84     53.75 o
  12   4  -3    274.61    262.19     34.23 o
  12   4   4     27.05     -0.36     14.50 <
  12   4  -4     26.09      5.65      8.92 <
  12   4   5    159.54    180.29     48.24 o
  12   4  -5    160.38    174.35     29.33 o
  12   4   6   2692.18   2657.74    187.31 o
  12   6   0    181.97    131.01     32.02 o
  12   6   1    974.66   1067.35    117.65 o
  12   6  -1    970.12    639.22     89.18 o
  12   6   2    504.37    517.61     82.38 o
  12   6  -2    507.59    450.58     44.23 o
  12   6   3   4385.35   4435.02    256.21 o
  12   6  -3   4376.91   4532.66    262.55 o
  12   6   4  82630.30  88393.10   1956.91 o
  12   6  -4  82574.10  85297.70   1316.58 o
  12   6   5     98.54     66.95     27.63 <
  12   6  -5     89.33     56.16     26.04 <
  12   6   6    352.32    260.38     61.43 o
  12   6  -6    344.38    352.20     70.72 o
  13   1   0      1.70     23.40     15.06 <
  13   1   1    496.03    545.52     42.31 o
  13   1  -1    494.74    565.23     42.30 o
  13   1   2    829.46    920.13     66.95 o
  13   1  -2    828.01    958.12     68.18 o
  13   1   3    381.96    383.01     42.97 o
  13   1  -3    384.98    413.81     45.30 o
  13   1   4     27.85     22.68     13.05 <
  13   1  -4     28.24     39.92     15.14 <
  13   1   5    254.30    235.01     49.81 o
  13   1  -5    254.14    223.34     46.20 o
  13   1   6    734.16    770.70     95.82 o
  13   1  -6    735.29    716.70     84.41 o
  13   3   0      0.10      4.28      6.81 <
  13   3   1    220.44    224.57     27.67 o
  13   3  -1    220.16    211.89     32.77 o
  13   3   2    690.84    788.44     61.22 o
  13   3  -2    686.91    710.24     46.66 o
  13   3   3    443.70    414.11     72.52 o
  13   3  -3    444.49    440.12     46.03 o
  13   3   4     83.27    105.29     38.53 <
  13   3  -4     83.94     83.04     21.01 o
  13   3   5    389.93    381.92     67.05 o
  13   3  -5    389.95    405.47     46.78 o
  13   3   6    564.64    579.08     87.53 o
  13   5   0      6.78     51.23     33.46 <
  13   5   1    520.20    522.18     84.65 o
  13   5  -1    521.59    522.32     50.08 o
  13   5   2    854.63    997.68    114.36 o
  13   5  -2    852.15    834.23     67.18 o
  13   5   3    418.29    429.46     75.72 o
  13   5  -3    415.76    353.80     44.49 o
  13   5   4     69.58     70.50     34.20 <
  13   5  -4     69.47     87.82     21.50 o
  13   5   5    147.22     93.26     37.58 <
  13   5  -5    147.53    184.85     51.70 o
  14   0   0     14.83     72.89     31.71 <
  14   0   1      2.83      2.54      4.42 <
  14   0   2     35.70     63.62     19.11 o
  14   0   3   2424.99   2967.18    126.92 o
  14   0   4      7.19     19.27     12.89 <
  14   0   5   2911.49   3100.27    190.50 o
  14   0   6     24.36     33.04     19.27 <
  14   2   0      8.37      8.41      2.90 <
  14   2   1   3042.62   3556.95    115.02 o
  14   2  -1   3053.26   3254.13    135.29 o
  14   2   2     44.44     86.44     23.44 o
  14   2  -2     43.55     90.72     23.73 o
  14   2   3     43.29     35.07     24.13 <
  14   2  -3     43.47     74.34     20.19 o
  14   2   4     30.32     41.66     24.49 <
  14   2  -4     29.83     48.40     16.44 <
  14   2   5      5.79     -3.26      5.29 <
  14   2  -5      5.69     -5.07     14.20 <
  14   2   6     93.13    110.29     36.36 o
  14   4   0     51.84     81.15     21.28 o
  14   4   1     36.36     51.81     17.38 <
  14   4  -1     36.09     51.59     15.57 o
  14   4   2    314.22    392.99     77.30 o
  14   4  -2    313.92    422.63     76.60 o
  14   4   3   2796.92   3317.05    220.96 o
  14   4  -3   2802.70   3671.28    230.28 o
  14   4   4     14.13     16.74     18.26 <
  14   4  -4     14.49     35.36     26.01 <
  15   1   0    350.22    430.89     48.37 o
  15   1   1   3882.84   3034.82    190.13 o
  15   1  -1   3870.01   3559.20    147.22 o
  15   1   2   6493.69   5742.63    201.04 o
  15   1  -2   6475.50   6696.20    205.15 o
  15   1   3   2960.46   2832.80    133.34 o
  15   1  -3   2934.83   3113.87    135.16 o
  15   1   4   1213.35   1276.01    123.36 o
  15   1  -4   1214.87   1300.73     84.91 o
  15   1   5   2374.22   2498.70    177.59 o
  15   1  -5   2377.01   2475.49    165.91 o
  15   1   6  11975.40  10869.00    433.19 o
  15   3   0     25.01     20.43     11.45 <
  15   3   1   8545.65   8626.76    245.92 o
  15   3  -1   8521.13   8690.51    246.77 o
  15   3   2  17883.00  14974.40    583.45 o
  15   3  -2  17868.50  19668.60    600.12 o
  15   3  -3   8540.93   9383.58    395.29 o
  16   0   0     40.91     36.95     21.23 <
  16   0   1      7.77      5.72      5.72 <
  16   0   2      0.13     19.42     12.24 <
  16   0   3    696.86    733.61     65.70 o
  16   0   4      0.31    -10.72     21.45 <
  16   0   5   1558.95   1626.44    144.51 o
  16   2   0      0.26     14.35     12.17 <
  16   2   1   1373.18   1654.76    130.10 o
  16   2  -1   1368.49   1438.58    142.05 o
  16   2   2      1.81     39.92     19.55 <
  17   1   1    954.64   1315.91    122.79 o
  17   1   2   1136.33   1420.08    129.19 o

# start Validation Reply Form

_vrf_PLAT027_I
;
PROBLEM: _diffrn_reflns_theta_full value (too) Low ......       8.84 Degree
RESPONSE: The data were collected, while the sample was loaded inside
the diamond anvil cell. This reduces the coverage of the data
;
_vrf_PLAT029_I
;
PROBLEM: _diffrn_measured_fraction_theta_full value Low .      0.450 Note  
RESPONSE: The data were collected, while the sample was loaded inside
the diamond anvil cell. This reduces the coverage of the data
;
_vrf_PLAT112_I
;
PROBLEM: ADDSYM Detects New (Pseudo) Symm. Elem         c        100 %Fit  
RESPONSE: This is due to only small distortion from Cmcm Fe4O5-I. 
;
# end Validation Reply Form
