# Supplementary material for: Pressure tuning of charge ordering in iron oxide
Source: Nat Commun. 2018 Oct 8;9:4142. doi: 10.1038/s41467-018-06457-x (PMC6175922; doi:10.1038/s41467-018-06457-x)
Supplement: Supplementary file 5 — Supplementary Data 3 [file 41467_2018_6457_MOESM5_ESM.cif]

#=======================================================================
data_Fe4O5_48GPa
#=======================================================================

# 5. CHEMICAL DATA

_chemical_name_systematic
; Iron(II) Iron(III) oxide
;
_chemical_formula_sum                    'Fe4 O5'
_chemical_formula_weight                 303.4

#=======================================================================

_symmetry_cell_setting                   monoclinic
_symmetry_space_group_name_H-M           'P 1 21/m 1'
_symmetry_space_group_name_Hall          '-P 2yb'
_symmetry_Int_Tables_number              11

loop_
 _space_group_symop_id
 _space_group_symop_operation_xyz
 1   x,y,z
 2   -x,y+1/2,-z
 3   -x,-y,-z
 4   x,-y+1/2,z

_cell_length_a                           4.9408(10)
_cell_length_b                           11.7880(18)
_cell_length_c                           5.3287(4)
_cell_angle_alpha                        90
_cell_angle_beta                         105.320(11)
_cell_angle_gamma                        90
_cell_volume                             299.33(8)
_cell_formula_units_Z                    4

_cell_measurement_reflns_used            224
_cell_measurement_theta_min     		 3.0770
_cell_measurement_theta_max     		 20.4590
_cell_measurement_temperature            293
_cell_special_details
; ?
;

_exptl_crystal_density_diffrn            6.7322
_exptl_crystal_F_000                     576

_exptl_absorpt_coefficient_mu            1.41
_exptl_crystal_description               plate
_exptl_crystal_size_max                  0.02
_exptl_crystal_size_mid                  0.02
_exptl_crystal_size_min                  0.005
_exptl_crystal_colour                    black
_exptl_absorpt_correction_T_min                   0.64544
_exptl_absorpt_correction_T_max                   1.00000
_exptl_absorpt_correction_type            'multi-scan'
_exptl_absorpt_process_details
;
CrysAlisPro, Agilent Technologies,
Version 1.171.37.35 (release 13-08-2014 CrysAlis171 .NET)
(compiled Aug 13 2014,18:06:01)
Empirical absorption correction using spherical harmonics,
 implemented in SCALE3 ABSPACK scaling algorithm.
;

#=======================================================================

# 7. EXPERIMENTAL DATA

_exptl_special_details                   ?

_diffrn_ambient_temperature              293
_diffrn_ambient_pressure			     48000000
_diffrn_radiation_type                   synchrotron
_diffrn_radiation_source                 synchrotron
_diffrn_radiation_wavelength             0.41387
_diffrn_measurement_device               'ID 09A @ ESRF'
_diffrn_detector                         'Mar 555'
_diffrn_detector_area_resol_mean         7.2
_diffrn_measurement_method               \w
_diffrn_measurement_specimen_support     ?

_diffrn_reflns_number                    683
_diffrn_reflns_theta_min                 2.15
_diffrn_reflns_theta_max                 20.4590
_diffrn_reflns_theta_full                8.47
_diffrn_measured_fraction_theta_max      0.27
_diffrn_measured_fraction_theta_full     0.5
_diffrn_reflns_av_R_equivalents          0.0125
_diffrn_reflns_av_unetI/netI             0.0146
_diffrn_reflns_limit_h_min               -5
_diffrn_reflns_limit_h_max               4
_diffrn_reflns_limit_k_min               -11
_diffrn_reflns_limit_k_max               14
_diffrn_reflns_limit_l_min               -6
_diffrn_reflns_limit_l_max               6
_diffrn_radiation_probe                  X-ray

#=======================================================================

# 8. REFINEMENT DATA

_refine_special_details
; ?
;

_reflns_number_total                     420
_reflns_number_gt                        307
_reflns_threshold_expression             'I>3\s(I)'

_refine_ls_structure_factor_coef         F
_refine_ls_R_factor_gt                   0.0728
_refine_ls_wR_factor_gt                  0.0966
_refine_ls_R_factor_all                  0.0922
_refine_ls_wR_factor_ref                 0.0981
_refine_ls_goodness_of_fit_ref           4.75
_refine_ls_goodness_of_fit_gt            5.65
_refine_ls_number_reflns                 420
_refine_ls_number_parameters             62
_refine_ls_number_restraints             0
_refine_ls_number_constraints            0
_refine_ls_weighting_scheme              sigma
_refine_ls_weighting_details             'w=1/(\s^2^(F)+0.0001F^2^)'
_refine_ls_hydrogen_treatment            ?
_refine_ls_shift/su_max                  0.0476
_refine_ls_shift/su_mean                 0.0095
_refine_diff_density_max                 1.79
_refine_diff_density_min                 -1.70
_refine_ls_extinction_method             'none'

loop_
 _atom_type_symbol
 _atom_type_scat_dispersion_real
 _atom_type_scat_dispersion_imag
 _atom_type_scat_source
 Fe   0.1025  0.1527
 'International Tables Vol C tables 4.2.6.8 and 6.1.1.1'
 O   -0.0010  0.0008
 'International Tables Vol C tables 4.2.6.8 and 6.1.1.1'

#=======================================================================

# 9. ATOMIC COORDINATES AND DISPLACEMENT PARAMETERS

loop_
 _atom_site_label
 _atom_site_type_symbol
 _atom_site_fract_x
 _atom_site_fract_y
 _atom_site_fract_z
 _atom_site_adp_type
 _atom_site_U_iso_or_equiv
 _atom_site_site_symmetry_multiplicity
 _atom_site_occupancy
 _atom_site_calc_flag
 _atom_site_refinement_flags
 _atom_site_disorder_assembly
 _atom_site_disorder_group
  Fe1_1 Fe 0.0300(10) 0.25 -0.0022(6) Uani 0.0179(19) 2 1 d . . .
  Fe1_2 Fe 0.0348(9) 0.25 -0.4825(6) Uani 0.0162(18) 2 1 d . . .
  Fe3_1 Fe -0.4669(6) 0.3848(2) 0.3707(4) Uani 0.0170(14) 4 1 d . . .
  Fe3_2 Fe -0.4583(6) 0.3845(2) -0.1008(4) Uani 0.0155(13) 4 1 d . . .
  Fe2_1 Fe -0.0051(6) 0.4985(2) 0.7337(4) Uani 0.0151(13) 4 1 d . . .
  O6 O 0.346(5) 0.25 -0.170(3) Uiso 0.019(4) 2 1 d . . .
  O1 O -0.727(3) 0.4565(12) 0.0647(18) Uiso 0.019(3) 4 1 d . . .
  O2 O -0.702(3) 0.4527(12) 0.5777(19) Uiso 0.020(3) 4 1 d . . .
  O3 O 0.337(4) 0.25 0.332(2) Uiso 0.016(3) 2 1 d . . .
  O4 O -0.156(3) 0.3540(12) 0.2151(19) Uiso 0.018(3) 4 1 d . . .
  O5 O -0.167(3) 0.3534(12) -0.296(2) Uiso 0.021(3) 4 1 d . . .

loop_
 _atom_site_aniso_label
 _atom_site_aniso_type_symbol
 _atom_site_aniso_U_11
 _atom_site_aniso_U_22
 _atom_site_aniso_U_33
 _atom_site_aniso_U_12
 _atom_site_aniso_U_13
 _atom_site_aniso_U_23
 Fe1_1 Fe 0.016(4) 0.016(3) 0.0203(13) 0 0.0024(13) 0
 Fe1_2 Fe 0.004(4) 0.021(3) 0.0213(14) 0 -0.0013(12) 0
 Fe3_1 Fe 0.008(3) 0.018(3) 0.0222(11) 0.0017(12) -0.0012(9) -0.0006(9)
 Fe3_2 Fe 0.003(3) 0.021(3) 0.0215(10) 0.0013(11) 0.0006(9) 0.0000(9)
 Fe2_1 Fe 0.005(3) 0.017(2) 0.0216(10) -0.0006(10) -0.0004(9) -0.0017(8)

#=======================================================================

# 10. MOLECULAR GEOMETRY


loop_
 _geom_bond_atom_site_label_1
 _geom_bond_atom_site_label_2
 _geom_bond_site_symmetry_1
 _geom_bond_site_symmetry_2
 _geom_bond_distance
 _geom_bond_publ_flag
  Fe1_1 Fe1_2 . . 2.566(5) ?
  Fe1_1 O6 . . 1.99(2) ?
  Fe1_1 O3 . . 2.010(15) ?
  Fe1_1 O4 . . 2.061(15) ?
  Fe1_1 O4 . 4_555 2.061(15) ?
  Fe1_1 O5 . . 2.021(12) ?
  Fe1_1 O5 . 4_555 2.021(12) ?
  Fe1_2 O6 . . 1.944(16) ?
  Fe1_2 O3 . 1_554 2.00(2) ?
  Fe1_2 O4 . 1_554 2.046(12) ?
  Fe1_2 O4 . 4_554 2.046(12) ?
  Fe1_2 O5 . . 1.999(16) ?
  Fe1_2 O5 . 4_555 1.999(16) ?
  Fe3_1 Fe3_2 . . 2.524(3) ?
  Fe3_1 O1 . . 1.979(11) ?
  Fe3_1 O2 . . 1.970(15) ?
  Fe3_1 O2 . 3_466 2.078(15) ?
  Fe3_1 O3 . 1_455 1.845(11) ?
  Fe3_1 O4 . . 1.964(17) ?
  Fe3_1 O5 . 1_556 2.022(12) ?
  Fe3_2 O6 . 1_455 1.843(11) ?
  Fe3_2 O1 . . 1.969(15) ?
  Fe3_2 O1 . 3_465 2.072(14) ?
  Fe3_2 O2 . 1_554 1.985(11) ?
  Fe3_2 O4 . . 1.967(12) ?
  Fe3_2 O5 . . 2.018(17) ?
  Fe2_1 Fe2_1 . 3_566 2.505(3) ?
  Fe2_1 O1 . 1_656 1.991(11) ?
  Fe2_1 O1 . 3_466 1.985(15) ?
  Fe2_1 O2 . 1_655 1.971(16) ?
  Fe2_1 O2 . 3_466 1.978(11) ?
  Fe2_1 O4 . 3_566 1.900(14) ?
  Fe2_1 O5 . 1_556 1.879(15) ?

loop_
 _geom_angle_atom_site_label_1
 _geom_angle_atom_site_label_2
 _geom_angle_atom_site_label_3
 _geom_angle_site_symmetry_1
 _geom_angle_site_symmetry_2
 _geom_angle_site_symmetry_3
 _geom_angle
 _geom_angle_publ_flag
  Fe1_2 Fe1_1 O6 . . . 48.5(4) ?
  Fe1_2 Fe1_1 O3 . . . 132.9(6) ?
  Fe1_2 Fe1_1 O4 . . . 133.1(3) ?
  Fe1_2 Fe1_1 O4 . . 4_555 133.1(3) ?
  Fe1_2 Fe1_1 O5 . . . 50.0(4) ?
  Fe1_2 Fe1_1 O5 . . 4_555 50.0(4) ?
  O6 Fe1_1 O3 . . . 84.4(7) ?
  O6 Fe1_1 O4 . . . 140.3(5) ?
  O6 Fe1_1 O4 . . 4_555 140.3(5) ?
  O6 Fe1_1 O5 . . . 85.8(6) ?
  O6 Fe1_1 O5 . . 4_555 85.8(6) ?
  O3 Fe1_1 O4 . . . 81.1(6) ?
  O3 Fe1_1 O4 . . 4_555 81.1(6) ?
  O3 Fe1_1 O5 . . . 141.6(4) ?
  O3 Fe1_1 O5 . . 4_555 141.6(4) ?
  O4 Fe1_1 O4 . . 4_555 73.0(6) ?
  O4 Fe1_1 O5 . . . 83.2(5) ?
  O4 Fe1_1 O5 . . 4_555 126.8(7) ?
  O4 Fe1_1 O5 4_555 . . 126.8(7) ?
  O4 Fe1_1 O5 4_555 . 4_555 83.2(5) ?
  O5 Fe1_1 O5 . . 4_555 74.2(5) ?
  Fe1_1 Fe1_2 O6 . . . 50.2(6) ?
  Fe1_1 Fe1_2 O3 . . 1_554 134.4(4) ?
  Fe1_1 Fe1_2 O4 . . 1_554 131.5(4) ?
  Fe1_1 Fe1_2 O4 . . 4_554 131.5(4) ?
  Fe1_1 Fe1_2 O5 . . . 50.7(3) ?
  Fe1_1 Fe1_2 O5 . . 4_555 50.7(3) ?
  O6 Fe1_2 O3 . . 1_554 84.2(8) ?
  O6 Fe1_2 O4 . . 1_554 140.3(5) ?
  O6 Fe1_2 O4 . . 4_554 140.3(5) ?
  O6 Fe1_2 O5 . . . 87.8(6) ?
  O6 Fe1_2 O5 . . 4_555 87.8(6) ?
  O3 Fe1_2 O4 1_554 . 1_554 81.8(6) ?
  O3 Fe1_2 O4 1_554 . 4_554 81.8(6) ?
  O3 Fe1_2 O5 1_554 . . 141.6(5) ?
  O3 Fe1_2 O5 1_554 . 4_555 141.6(5) ?
  O4 Fe1_2 O4 1_554 . 4_554 73.7(5) ?
  O4 Fe1_2 O5 1_554 . . 80.8(5) ?
  O4 Fe1_2 O5 1_554 . 4_555 124.8(7) ?
  O4 Fe1_2 O5 4_554 . . 124.8(7) ?
  O4 Fe1_2 O5 4_554 . 4_555 80.8(5) ?
  O5 Fe1_2 O5 . . 4_555 75.1(6) ?
  Fe3_2 Fe3_1 O1 . . . 50.1(4) ?
  Fe3_2 Fe3_1 O2 . . . 136.5(3) ?
  Fe3_2 Fe3_1 O2 . . 3_466 91.2(3) ?
  Fe3_2 Fe3_1 O3 . . 1_455 91.9(5) ?
  Fe3_2 Fe3_1 O4 . . . 50.1(3) ?
  Fe3_2 Fe3_1 O5 . . 1_556 132.3(5) ?
  O1 Fe3_1 O2 . . . 86.4(5) ?
  O1 Fe3_1 O2 . . 3_466 82.3(5) ?
  O1 Fe3_1 O3 . . 1_455 93.9(6) ?
  O1 Fe3_1 O4 . . . 98.1(5) ?
  O1 Fe3_1 O5 . . 1_556 165.1(6) ?
  O2 Fe3_1 O2 . . 3_466 80.0(6) ?
  O2 Fe3_1 O3 . . 1_455 92.4(7) ?
  O2 Fe3_1 O4 . . . 162.6(6) ?
  O2 Fe3_1 O5 . . 1_556 89.2(6) ?
  O2 Fe3_1 O3 3_466 . 1_455 171.7(8) ?
  O2 Fe3_1 O4 3_466 . . 83.9(6) ?
  O2 Fe3_1 O5 3_466 . 1_556 83.0(5) ?
  O3 Fe3_1 O4 1_455 . . 104.0(7) ?
  O3 Fe3_1 O5 1_455 . 1_556 100.5(6) ?
  O4 Fe3_1 O5 . . 1_556 82.2(6) ?
  Fe3_1 Fe3_2 O6 . . 1_455 93.2(5) ?
  Fe3_1 Fe3_2 O1 . . . 50.4(3) ?
  Fe3_1 Fe3_2 O1 . . 3_465 91.7(3) ?
  Fe3_1 Fe3_2 O2 . . 1_554 133.8(5) ?
  Fe3_1 Fe3_2 O4 . . . 50.0(5) ?
  Fe3_1 Fe3_2 O5 . . . 135.7(3) ?
  O6 Fe3_2 O1 1_455 . . 94.6(8) ?
  O6 Fe3_2 O1 1_455 . 3_465 172.8(5) ?
  O6 Fe3_2 O2 1_455 . 1_554 90.5(6) ?
  O6 Fe3_2 O4 1_455 . . 104.8(6) ?
  O6 Fe3_2 O5 1_455 . . 98.5(8) ?
  O1 Fe3_2 O1 . . 3_465 84.3(6) ?
  O1 Fe3_2 O2 . . 1_554 83.4(5) ?
  O1 Fe3_2 O4 . . . 98.3(5) ?
  O1 Fe3_2 O5 . . . 164.8(6) ?
  O1 Fe3_2 O2 3_465 . 1_554 82.3(5) ?
  O1 Fe3_2 O4 3_465 . . 82.4(5) ?
  O1 Fe3_2 O5 3_465 . . 81.7(6) ?
  O2 Fe3_2 O4 1_554 . . 164.4(6) ?
  O2 Fe3_2 O5 1_554 . . 88.9(6) ?
  O4 Fe3_2 O5 . . . 85.7(6) ?
  Fe2_1 Fe2_1 O1 3_566 . 1_656 133.9(5) ?
  Fe2_1 Fe2_1 O1 3_566 . 3_466 136.6(3) ?
  Fe2_1 Fe2_1 O2 3_566 . 1_655 50.7(3) ?
  Fe2_1 Fe2_1 O2 3_566 . 3_466 50.5(4) ?
  Fe2_1 Fe2_1 O4 3_566 . 3_566 90.7(4) ?
  Fe2_1 Fe2_1 O5 3_566 . 1_556 92.8(4) ?
  O1 Fe2_1 O1 1_656 . 3_466 89.4(5) ?
  O1 Fe2_1 O2 1_656 . 1_655 83.2(5) ?
  O1 Fe2_1 O2 1_656 . 3_466 175.3(6) ?
  O1 Fe2_1 O4 1_656 . 3_566 86.3(5) ?
  O1 Fe2_1 O5 1_656 . 1_556 91.6(5) ?
  O1 Fe2_1 O2 3_466 . 1_655 172.5(4) ?
  O1 Fe2_1 O2 3_466 . 3_466 86.1(5) ?
  O1 Fe2_1 O4 3_466 . 3_566 89.5(6) ?
  O1 Fe2_1 O5 3_466 . 1_556 87.6(6) ?
  O2 Fe2_1 O2 1_655 . 3_466 101.3(5) ?
  O2 Fe2_1 O4 1_655 . 3_566 88.6(7) ?
  O2 Fe2_1 O5 1_655 . 1_556 94.0(7) ?
  O2 Fe2_1 O4 3_466 . 3_566 92.3(6) ?
  O2 Fe2_1 O5 3_466 . 1_556 89.5(6) ?
  O4 Fe2_1 O5 3_566 . 1_556 176.4(5) ?
  Fe1_1 O6 Fe1_2 . . . 81.3(8) ?
  Fe1_1 O6 Fe3_2 . . 1_655 110.0(6) ?
  Fe1_1 O6 Fe3_2 . . 4_655 110.0(6) ?
  Fe1_2 O6 Fe3_2 . . 1_655 115.2(4) ?
  Fe1_2 O6 Fe3_2 . . 4_655 115.2(4) ?
  Fe3_2 O6 Fe3_2 1_655 . 4_655 118.6(11) ?
  Fe3_1 O1 Fe3_2 . . . 79.5(5) ?
  Fe3_1 O1 Fe3_2 . . 3_465 97.8(5) ?
  Fe3_1 O1 Fe2_1 . . 1_454 169.1(8) ?
  Fe3_1 O1 Fe2_1 . . 3_466 92.8(5) ?
  Fe3_2 O1 Fe3_2 . . 3_465 95.7(7) ?
  Fe3_2 O1 Fe2_1 . . 1_454 95.7(5) ?
  Fe3_2 O1 Fe2_1 . . 3_466 169.2(7) ?
  Fe3_2 O1 Fe2_1 3_465 . 1_454 92.4(5) ?
  Fe3_2 O1 Fe2_1 3_465 . 3_466 92.8(6) ?
  Fe2_1 O1 Fe2_1 1_454 . 3_466 90.6(6) ?
  Fe3_1 O2 Fe3_1 . . 3_466 100.0(7) ?
  Fe3_1 O2 Fe3_2 . . 1_556 90.3(6) ?
  Fe3_1 O2 Fe2_1 . . 1_455 166.7(8) ?
  Fe3_1 O2 Fe2_1 . . 3_466 93.3(4) ?
  Fe3_1 O2 Fe3_2 3_466 . 1_556 97.4(5) ?
  Fe3_1 O2 Fe2_1 3_466 . 1_455 90.9(6) ?
  Fe3_1 O2 Fe2_1 3_466 . 3_466 91.3(5) ?
  Fe3_2 O2 Fe2_1 1_556 . 1_455 95.9(5) ?
  Fe3_2 O2 Fe2_1 1_556 . 3_466 169.8(9) ?
  Fe2_1 O2 Fe2_1 1_455 . 3_466 78.7(6) ?
  Fe1_1 O3 Fe1_2 . . 1_556 87.2(8) ?
  Fe1_1 O3 Fe3_1 . . 1_655 110.5(4) ?
  Fe1_1 O3 Fe3_1 . . 4_655 110.5(4) ?
  Fe1_2 O3 Fe3_1 1_556 . 1_655 112.6(6) ?
  Fe1_2 O3 Fe3_1 1_556 . 4_655 112.6(6) ?
  Fe3_1 O3 Fe3_1 1_655 . 4_655 118.9(11) ?
  Fe1_1 O4 Fe1_2 . . 1_556 84.6(6) ?
  Fe1_1 O4 Fe3_1 . . . 149.5(8) ?
  Fe1_1 O4 Fe3_2 . . . 88.8(4) ?
  Fe1_1 O4 Fe2_1 . . 3_566 113.2(8) ?
  Fe1_2 O4 Fe3_1 1_556 . . 91.5(5) ?
  Fe1_2 O4 Fe3_2 1_556 . . 150.6(8) ?
  Fe1_2 O4 Fe2_1 1_556 . 3_566 110.3(6) ?
  Fe3_1 O4 Fe3_2 . . . 79.9(6) ?
  Fe3_1 O4 Fe2_1 . . 3_566 96.6(6) ?
  Fe3_2 O4 Fe2_1 . . 3_566 98.7(6) ?
  Fe1_1 O5 Fe1_2 . . . 79.3(6) ?
  Fe1_1 O5 Fe3_1 . . 1_554 151.9(8) ?
  Fe1_1 O5 Fe3_2 . . . 88.5(5) ?
  Fe1_1 O5 Fe2_1 . . 1_554 112.1(6) ?
  Fe1_2 O5 Fe3_1 . . 1_554 91.2(5) ?
  Fe1_2 O5 Fe3_2 . . . 152.2(8) ?
  Fe1_2 O5 Fe2_1 . . 1_554 109.8(8) ?
  Fe3_1 O5 Fe3_2 1_554 . . 87.9(6) ?
  Fe3_1 O5 Fe2_1 1_554 . 1_554 96.0(6) ?
  Fe3_2 O5 Fe2_1 . . 1_554 97.9(7) ?


#=======================================================================

# 11. STRUCTURE-FACTOR LIST

loop_
 _refln_index_h
 _refln_index_k
 _refln_index_l
 _refln_F_squared_calc
 _refln_F_squared_meas
 _refln_F_squared_sigma
 _refln_observed_status
  -1   1   1    46.94    55.65     3.05 o
   1   1   1   223.69   288.88     9.84 o
  -1   2   1    23.93    33.66     2.02 o
   1   2   1    73.51   116.79     3.82 o
  -2   3   1     2.22     2.75     2.40 <
  -1   3   1     6.29     0.69     1.38 <
   1   3   1    46.28    50.49     2.38 o
   2   3   1   568.09   719.29    14.76 o
  -2   4   1    73.35    69.39     4.14 o
  -1   4   1    10.39     1.03     1.72 <
   1   4   1     0.51     0.00     2.06 <
   2   4   1   327.99   305.72     8.80 o
  -3   5   1    11.14     5.15     3.10 <
  -2   5   1    88.18   103.39     4.02 o
  -1   5   1    12.53     1.03     3.10 <
   1   5   1     3.45    -2.75     2.40 <
   2   5   1   209.33   186.18     7.04 o
   3   5   1     8.74    -1.72     3.09 <
  -4   6   1     6.15    -2.40     3.09 <
  -3   6   1     5.80    -0.69     2.06 <
  -2   6   1    28.05    24.39     3.44 o
   2   6   1   108.85    76.26     4.63 o
   3   6   1    66.28    28.51     3.22 o
   4   6   1    64.73    65.27     6.53 o
  -4   7   1     0.01     0.00     2.06 <
  -2   7   1    22.22     6.18     2.42 <
   2   7   1    84.06    47.75     3.60 o
   4   7   1   120.55    98.24     6.28 o
  -2   8   1     0.78    -0.69     3.09 <
   2   8   1     1.53     1.72     1.72 <
  -2   9   1    37.72   308.12    14.40 o
   2   9   1    12.89     3.44     3.10 <
  -3  11   1     3.05     0.69     2.06 <
  -3  12   1     1.02    -3.44     3.09 <
  -3  13   1     8.43     3.44     3.09 <
  -3  14   1     0.12     1.03     3.09 <
  -1   0   2    12.63    10.99     2.41 o
   0   0   2     6.18    12.02     2.40 o
   1   0   2  4297.81  5135.00   101.85 o
  -1   1   2  6922.89  6797.89    47.34 o
   0   1   2  6874.96  6645.37    41.67 o
   1   1   2 18571.40 22467.70   405.86 o
  -2   2   2 30634.80 36417.70   666.96 o
  -1   2   2 10450.70  9247.40    92.40 o
   0   2   2 10192.20 10051.20    46.76 o
   1   2   2 31061.40 34931.00   654.29 o
   2   2   2 10012.20 12663.50   238.62 o
  -2   3   2  9497.75 11093.00   208.07 o
  -1   3   2  5377.58  5591.51    26.38 o
   0   3   2  5439.03  5584.30    23.87 o
   1   3   2  9898.16 10920.20   212.11 o
   2   3   2 14792.40 17448.50   329.73 o
  -3   4   2  7394.56  9035.46   176.64 o
  -2   4   2  1586.99  1895.78    12.58 o
  -1   4   2   181.77   135.34     6.81 o
   1   4   2  1895.89  2029.75    18.48 o
   2   4   2  7356.81  8545.97   162.97 o
   3   4   2  1687.83  1708.92    34.76 o
  -3   5   2  1478.25  1318.70    27.30 o
  -2   5   2  1974.12  2433.71     9.34 o
  -1   5   2  3190.07  3024.18    35.65 o
   1   5   2  2103.21  2324.82    28.66 o
   2   5   2  1534.00  1509.69    20.08 o
   3   5   2     1.64    -2.75     4.81 <
  -4   6   2  1248.73  1228.36    28.40 o
  -3   6   2  7089.12  7063.07    61.26 o
  -2   6   2  8972.57 10029.20   193.67 o
  -1   6   2 16192.20 14588.80   159.36 o
   1   6   2  9299.15 10298.50    33.90 o
   2   6   2  7398.74  6225.27    75.15 o
   3   6   2  1274.26  1112.60    28.93 o
   4   6   2  5410.38  4405.06    73.57 o
  -5   7   2   104.37   130.87    11.95 o
  -4   7   2  3645.83  3546.65    43.46 o
  -3   7   2   593.56   471.97    13.96 o
  -2   7   2  7171.89  7533.32    48.49 o
   1   7   2  6971.34  7585.88    45.97 o
   2   7   2   555.19   550.63    15.84 o
   3   7   2  3782.06  3194.90    51.47 o
   4   7   2    74.20    87.94     9.93 o
  -5   8   2  1194.10  1120.16    24.31 o
  -4   8   2  2860.37  2359.51    42.79 o
  -3   8   2   985.39   752.96    21.75 o
  -2   8   2    61.85    60.80     6.87 o
   2   8   2  1197.48  1137.68    23.47 o
  -3   9   2    43.98    48.09     6.17 o
  -2   9   2  2211.21  2196.69    39.72 o
   2   9   2    62.60    51.18     5.87 o
  -3  10   2  1548.80  1537.17    29.70 o
  -2  10   2  5477.85  4975.61    70.06 o
   2  10   2  1687.27  1406.64    30.40 o
  -3  11   2  4165.44  3057.50    61.73 o
   2  11   2  4248.68  3631.49    58.97 o
  -3  12   2   544.10   462.35    18.12 o
  -3  13   2   257.80   215.03    13.25 o
  -1   0   3     0.05     2.06     3.43 <
   0   0   3  2612.61  2481.45    32.71 o
   1   0   3    87.51    90.00     7.21 o
  -2   1   3   468.52   473.35    15.76 o
  -1   1   3    17.97    17.86     2.75 o
   0   1   3   572.24   547.54    11.32 o
   1   1   3    11.44     2.40     2.75 <
   2   1   3   153.40   129.50    12.78 o
  -2   2   3   313.98   269.99    11.63 o
  -1   2   3   154.08   179.31     7.40 o
   0   2   3   435.95   443.80     9.87 o
   1   2   3   114.52    96.18     6.94 o
   2   2   3   187.52   173.81    13.45 o
  -3   3   3   348.38   376.48    19.78 o
  -2   3   3    49.87    68.70     5.79 o
  -1   3   3   755.11   697.65    17.47 o
   0   3   3    16.10    22.67     3.08 o
   1   3   3   462.30   410.83    13.83 o
   2   3   3    43.80     4.47     5.19 <
   3   3   3    24.19    60.80    11.98 o
  -3   4   3    40.11    75.91     8.86 o
  -2   4   3     0.01    -7.21     3.78 <
  -1   4   3   899.25   869.40    18.92 o
   0   4   3    16.93    18.21     3.43 o
   1   4   3  1984.98  2122.84    24.93 o
   2   4   3    38.78    38.47     5.50 o
   3   4   3  2047.36  2016.35    44.35 o
  -4   5   3    26.60    13.05     7.22 <
  -3   5   3   105.33    94.46     7.94 o
  -2   5   3     5.00     4.12     4.12 <
  -1   5   3   241.73   219.84    10.77 o
   0   5   3     2.42   -17.18     7.21 <
   1   5   3    17.22    11.68     3.78 o
   2   5   3    17.11     6.18     3.79 <
   3   5   3   107.89    80.72     9.69 o
   4   5   3    41.52    34.69     8.94 o
  -4   6   3   120.79   100.30     9.68 o
  -3   6   3   115.01   100.30     7.27 o
  -2   6   3    74.39    73.17     6.19 o
  -1   6   3   382.26   329.07    14.09 o
   1   6   3   329.50   313.27    15.89 o
   2   6   3     1.47     3.09     4.12 <
   3   6   3   259.30   238.73    16.57 o
   4   6   3     1.22    -1.37     6.53 <
  -5   7   3    11.43    13.05     6.53 <
  -4   7   3   263.12   242.17    14.86 o
  -3   7   3    47.99    39.85     5.86 o
  -2   7   3   481.23   416.32    14.61 o
  -1   7   3    14.35    22.67     5.83 o
   1   7   3    32.07   530.37    22.69 o
   2   7   3    90.39    52.56     7.98 o
   3   7   3    68.49    21.64     7.96 <
   4   7   3    12.52    -5.15     7.56 <
  -5   8   3     7.80     4.12     6.18 <
  -4   8   3     5.43     7.21     6.53 <
  -3   8   3    19.16     1.37     4.47 <
  -2   8   3   167.01   151.14    11.74 o
   1   8   3    14.18     6.18     7.22 <
   2   8   3  1118.66  1218.06    28.46 o
   3   8   3     8.49     2.75     8.59 <
   4   8   3   777.18   742.99    25.01 o
  -5   9   3     6.42    -3.44     7.56 <
  -4   9   3     0.22    47.75    11.64 o
  -3   9   3     4.65     1.72     6.18 <
  -2   9   3    32.22    35.72     7.21 o
   2   9   3    27.65    17.86     5.85 o
  -3  10   3    34.17    39.85     8.92 o
  -2  10   3   116.66    98.58    11.04 o
   2  10   3   438.22   445.86    17.81 o
  -3  11   3   214.78   161.79    14.26 o
   2  11   3    32.23     6.53     5.86 <
  -3  12   3    40.91    40.19     8.59 o
   2  12   3     6.44     0.69     5.84 <
  -3  13   3     1.55    -8.24     7.56 <
  -2   0   4     1.48   -13.74     6.86 <
  -1   0   4 49434.50 42537.50   430.18 o
   0   0   4    21.57     8.24     4.48 <
   1   0   4 12820.80 11560.20   120.02 o
  -2   1   4     4.81     6.53     4.12 <
  -1   1   4     0.38    -0.69     2.75 <
   0   1   4    17.96    10.99     3.44 o
   1   1   4   303.06   347.62    10.63 o
   2   1   4   160.34   121.26    14.52 o
  -3   2   4     6.17    55.99    12.32 o
  -2   2   4    99.94    94.46     7.58 o
  -1   2   4    79.75    72.14     7.92 o
   0   2   4   164.94   127.78     6.74 o
   1   2   4     6.44     8.59     4.12 <
   2   2   4     1.79    -2.40     5.84 <
  -3   3   4    63.96    57.71     8.60 o
  -2   3   4   478.52   453.08    15.32 o
  -1   3   4     6.98   160.41    11.64 o
   0   3   4   577.70   480.56    13.08 o
   1   3   4    92.98    60.11     6.96 o
   2   3   4  3611.85  3696.76    43.11 o
   3   3   4   401.39   334.91    22.61 o
  -3   4   4    10.71     1.37     5.15 <
  -2   4   4 16369.00 15747.50   116.51 o
  -1   4   4    23.76     6.87     4.48 <
   0   4   4 17045.90 17192.60    64.14 o
   1   4   4    16.13     7.21     4.47 <
   2   4   4 13870.30 14630.40    48.31 o
   3   4   4   347.34   372.70    22.22 o
  -4   5   4   645.09   703.15    28.14 o
  -3   5   4     0.92    -5.50     4.81 <
  -2   5   4  2317.66  1062.45    38.21 o
  -1   5   4     7.84    -2.06     4.47 <
   0   5   4  2574.36  2550.50    40.59 o
   1   5   4     0.29    -0.69     4.81 <
   2   5   4   743.18   626.55    20.28 o
   3   5   4    12.52     3.44     8.93 <
   4   5   4   892.29   827.84    34.43 o
  -4   6   4    28.60    23.36     7.90 <
  -3   6   4   269.57   288.20    12.25 o
  -2   6   4  1038.50   921.61    25.26 o
  -1   6   4   583.49   494.64    19.87 o
   0   6   4   912.44   919.55    35.33 o
   1   6   4   302.40   355.87    14.79 o
   2   6   4    14.09     0.69     5.50 <
   3   6   4    15.54    24.73     8.93 <
   4   6   4   327.12   349.34    24.65 o
  -5   7   4  1916.44  1920.86    43.57 o
  -4   7   4    47.25    62.52    10.63 o
  -3   7   4  1198.73  1257.90    26.05 o
  -2   7   4   104.67    79.35     7.64 o
  -1   7   4     0.63    18.89     9.27 <
   1   7   4  1279.87  1457.82    34.90 o
   2   7   4    81.01    50.15     7.62 o
   3   7   4  2262.54  2205.62    49.80 o
   4   7   4   539.55   523.15    27.56 o
  -5   8   4  2397.64  2838.35    50.79 o
  -4   8   4    37.61    41.22     9.61 o
  -3   8   4  8531.21  8836.22    60.70 o
  -2   8   4    76.36    52.56     7.95 o
   1   8   4  8421.81 10183.10    33.40 o
   2   8   4    78.83    51.53     8.98 o
   3   8   4  2422.06  2293.56    52.72 o
   4   8   4   314.17   322.55    21.61 o
  -5   9   4   849.04  1219.77    35.54 o
  -4   9   4    16.51    65.27    10.24 o
  -3   9   4     4.01    -0.69     5.50 <
  -2   9   4    37.77     9.27     7.23 <
   1   9   4     0.34   -16.49     7.89 <
   2   9   4     4.93     1.72     6.53 <
   3   9   4  1014.27  1239.70    37.69 o
  -5  10   4   390.22   444.83    22.74 o
  -4  10   4   161.52   215.72    12.13 o
  -3  10   4  1254.11  1710.29    45.47 o
  -2  10   4   579.14   549.60    29.35 o
   2  10   4   226.28   235.30    16.45 o
   3  10   4   342.60   286.82    18.45 o
  -4  11   4  1081.82  1256.87    35.92 o
  -3  11   4   289.58   320.49    20.83 o
   2  11   4  1105.37  1357.86    34.34 o
  -4  12   4  2316.83  2905.68    49.79 o
  -3  12   4   229.45   218.81    19.27 o
   2  12   4  2368.46  2716.41    48.12 o
  -4  13   4   106.78   156.29    16.38 o
  -3  13   4    93.16    31.95     9.37 o
  -2   0   5  1348.35  1258.93    30.90 o
  -1   0   5     5.38    -3.09     4.81 <
   0   0   5   571.30   608.00    21.37 o
   1   0   5    32.46    19.24     6.20 o
   2   0   5    89.16    60.80    12.75 o
  -2   1   5   297.98   245.26    10.66 o
  -1   1   5     9.23    10.99     4.12 <
   0   1   5   562.08   466.48    13.99 o
   1   1   5   104.49   113.36     7.18 o
   2   1   5   673.26   625.52    31.86 o
  -3   2   5    52.40    17.86     6.91 <
  -2   2   5   241.73   191.33    11.92 o
  -1   2   5   134.54   121.26     7.27 o
   0   2   5   310.03   274.80    10.56 o
   1   2   5   441.00   435.56    13.79 o
   2   2   5   412.27   501.51    19.70 o
  -3   3   5   107.18   115.07    10.28 o
  -2   3   5    10.46    16.14     5.84 <
  -1   3   5   502.70   541.70    15.10 o
   0   3   5    77.41    78.32     6.18 o
   1   3   5   900.79  1059.01    27.34 o
   2   3   5   271.31   302.97    15.30 o
   3   3   5   509.08   491.89    29.28 o
  -4   4   5     4.11    22.67     9.95 <
  -3   4   5   957.27   877.30    25.17 o
  -2   4   5    35.22    -0.69     5.52 <
  -1   4   5   703.05   768.76    18.90 o
   0   4   5     0.01     5.84     4.12 <
   1   4   5   348.49   432.81    17.70 o
   2   4   5   130.30   120.91    11.36 o
   3   4   5     7.78   120.57    17.38 o
  -4   5   5    26.67    24.73     9.28 <
  -3   5   5   103.32    82.10     9.33 o
  -2   5   5     8.64     3.78     5.84 <
  -1   5   5   378.88   325.30    16.11 o
   0   5   5     0.90    -2.06     5.15 <
   1   5   5   361.92   385.07    16.69 o
   2   5   5     0.34     5.15     6.87 <
   3   5   5   241.30   218.81    23.42 o
  -5   6   5    56.89    46.37     9.98 o
  -4   6   5     1.35    -3.09     8.24 <
  -3   6   5   231.13   219.15    12.77 o
  -2   6   5    29.98     1.03     5.85 <
  -1   6   5   345.22   316.36    16.30 o
   0   6   5   161.90   121.26    15.55 o
   1   6   5   291.15   342.47    16.56 o
   2   6   5   219.51   216.41    13.75 o
   3   6   5   185.67   204.04    19.87 o
   4   6   5   414.96   602.84    34.96 o
  -5   7   5    29.79     5.50    13.40 <
  -4   7   5     8.55    20.61     7.89 <
  -3   7   5     0.00     3.78     5.84 <
  -2   7   5   175.36   224.65    13.54 o
  -1   7   5    93.10    53.59     9.01 o
   1   7   5   166.03   173.47    16.47 o
   2   7   5   423.37   502.20    18.71 o
   3   7   5   204.72   276.52    22.46 o
   4   7   5   413.41   467.85    29.32 o
  -5   8   5     0.16    -4.47     8.59 <
  -4   8   5   434.71   515.94    19.74 o
  -3   8   5     3.05     4.12     6.53 <
  -2   8   5   486.20   576.74    21.38 o
  -1   8   5     0.04   -12.37     8.93 <
   1   8   5     7.30    -3.44     7.90 <
   2   8   5    29.07    14.08     9.97 <
   3   8   5   146.25   127.78    11.39 o
   4   8   5     0.02     4.81    10.99 <
  -5   9   5    13.93    -2.75     9.96 <
  -4   9   5    25.84    20.95     7.22 <
  -3   9   5    46.83     9.62     6.56 <
  -2   9   5   109.41    69.04    13.12 o
   1   9   5     6.98    12.02     8.93 <
   2   9   5   161.52   117.13    14.53 o
   3   9   5    13.20    -4.81    10.99 <
  -5  10   5     2.10    11.34    10.65 <
  -4  10   5    93.80    85.88     9.98 o
  -3  10   5     0.29    28.17    13.04 <
  -2  10   5   208.05   238.73    20.17 o
   2  10   5   157.29   270.33    19.92 o
   3  10   5   316.33   333.20    21.23 o
  -5  11   5     6.61     0.00    10.31 <
  -4  11   5     4.32    -3.44     9.62 <
  -3  11   5    47.21    52.56    15.45 o
   2  11   5   166.25   216.06    17.37 o
  -4  12   5     0.11    -0.34    10.31 <
  -3  12   5   174.17   125.72    15.23 o
  -4  13   5    11.30    -5.50     9.96 <
  -3  13   5    29.93    10.99    10.66 <
  -4  14   5     7.87   -11.68     9.96 <
  -2   0   6     1.25    24.05     6.51 o
  -1   0   6    11.02     0.34     5.50 <
   0   0   6   251.82   188.58    14.67 o
   1   0   6   568.44   573.30    32.61 o
  -3   1   6  1631.22  1525.49    50.01 o
  -2   1   6   503.13   402.58    14.24 o
  -1   1   6   512.45   458.57    14.23 o
   0   1   6  1408.53  1323.51    24.64 o
   1   1   6    20.56    12.71     5.85 <
   2   1   6   425.80   344.19    26.41 o
  -3   2   6  2553.49  2261.96    48.59 o
  -2   2   6   934.77   841.58    26.59 o
  -1   2   6   873.20   803.11    19.04 o
   0   2   6  2647.79  2384.24    35.81 o
   1   2   6  1088.51  1126.68    26.02 o
   2   2   6   665.54   680.48    38.06 o
  -3   3   6   749.87   666.39    23.34 o
  -2   3   6   474.98   480.56    18.85 o
  -1   3   6   460.54   440.02    14.26 o
   0   3   6   843.97   760.85    21.11 o
   1   3   6  1601.63  1490.80    36.63 o
   2   3   6    63.24    64.92    17.86 o
  -4   4   6   697.71   691.12    32.33 o
  -3   4   6   149.06   179.31    12.95 o
  -2   4   6    49.81    14.43     6.91 <
  -1   4   6    11.98    11.68     5.50 <
   0   4   6   278.24   246.63    12.54 o
   1   4   6   679.72   622.42    23.77 o
   2   4   6   258.86   286.14    17.06 o
   3   4   6   646.56   566.78    39.14 o
  -4   5   6   166.01   151.48    16.87 o
  -3   5   6   168.88   161.10    12.39 o
  -2   5   6   297.86   259.00    15.64 o
  -1   5   6   271.19    75.91    10.35 o
   0   5   6   206.53   154.92    11.21 o
   1   5   6   175.55   181.02    13.38 o
   2   5   6     0.57    -7.21     7.21 <
   3   5   6   730.87   888.29    42.46 o
  -4   6   6   761.22   763.26    26.09 o
  -3   6   6   979.05   961.46    27.64 o
  -2   6   6  1650.45  1774.87    39.09 o
  -1   6   6  1532.51  1711.32    54.92 o
   0   6   6  1069.51  1150.39    41.32 o
   1   6   6   887.23  1010.58    27.37 o
   2   6   6   170.91   187.21    14.03 o
   3   6   6   904.91   956.99    42.98 o
  -5   7   6   549.87   767.04    35.29 o
  -4   7   6    53.92    46.37     9.63 o
  -3   7   6   844.84   801.04    25.79 o
  -2   7   6  1362.66  1302.90    50.91 o
  -1   7   6  1376.05  1584.91    51.99 o
   0   7   6   718.61   913.03    36.60 o
   1   7   6    38.55    14.77     9.63 <
   2   7   6   569.47   699.37    24.51 o
   3   7   6     9.15   143.58    28.04 o
  -5   8   6   372.32   629.29    30.76 o
  -4   8   6   123.99   218.81    14.45 o
  -3   8   6     0.56     3.09     9.96 <
  -2   8   6    15.43   -10.99     9.96 <
   1   8   6   240.02   303.31    23.50 o
   2   8   6   407.31   415.64    21.25 o
   3   8   6   314.02   390.56    28.59 o
  -5   9   6    67.15    33.66    13.43 <
  -4   9   6     8.27     3.44    10.65 <
  -3   9   6   374.52   336.63    26.92 o
  -2   9   6     4.30    22.67    11.67 <
   1   9   6    20.44    28.17    11.33 <
   2   9   6    61.44    61.14    13.74 o
   3   9   6    27.01    16.83    11.68 <
  -4  10   6   242.64   362.74    26.40 o
  -3  10   6   751.97   995.81    42.59 o
   2  10   6  1282.90  1705.14    53.12 o
   3  10   6    70.76    37.79    14.80 <
  -4  11   6   747.17  1143.17    41.83 o
  -3  11   6   162.10   236.33    24.91 o
   2  11   6    83.40   106.49    16.80 o
  -4  12   6    74.07    73.51    15.11 o

  # start Validation Reply Form
_vrf_GOODF01_Fe4O5_48GPa
;
PROBLEM: The least squares goodness of fit parameter lies
RESPONSE: The refinement was done by the computer program Jana2006, which
does not refine the weighting scheme. 
;
_vrf_PLAT027_Fe4O5_48GPa
;
PROBLEM: _diffrn_reflns_theta_full value (too) Low ......       8.47 Degree
RESPONSE: The data were collected, while the sample was loaded inside
the diamond anvil cell. This reduces the coverage of the data
;
_vrf_PLAT029_Fe4O5_48GPa
;
PROBLEM: _diffrn_measured_fraction_theta_full value Low .      0.500 Why?  
RESPONSE: The data were collected, while the sample was loaded inside
the diamond anvil cell. This reduces the coverage of the data
;
_vrf_PLAT088_Fe4O5_48GPa
;
PROBLEM: Poor Data / Parameter Ratio ....................       6.77 Note  
RESPONSE: The data were collected, while the sample was loaded inside
the diamond anvil cell. This reduces the coverage of the data
;
_vrf_PLAT112_Fe4O5_48GPa
;
PROBLEM: ADDSYM Detects New (Pseudo) Symm. Elem         m        100 %Fit  
RESPONSE: This is due to only small distortion from Cmcm Fe4O5-I
;
# end Validation Reply Form
