# Supplementary material for: Pressure tuning of charge ordering in iron oxide
Source: Nat Commun. 2018 Oct 8;9:4142. doi: 10.1038/s41467-018-06457-x (PMC6175922; doi:10.1038/s41467-018-06457-x)
Supplement: Supplementary file 6 — Supplementary Data 4 [file 41467_2018_6457_MOESM6_ESM.cif]

#=======================================================================
data_Fe4O5_120K_25.2GPa
#=======================================================================

# 5. CHEMICAL DATA

_chemical_name_systematic
; Iron(II) Iron(III) oxide
;
_chemical_formula_sum                    'Fe4 O5'
_chemical_formula_weight                 303.4

#=======================================================================

# 6. CRYSTAL DATA

_symmetry_cell_setting                   monoclinic
_symmetry_space_group_name_H-M           'P 1 21/m 1'
_symmetry_space_group_name_Hall          '-P 2yb'
_symmetry_Int_Tables_number              11

loop_
 _space_group_symop_id
 _space_group_symop_operation_xyz
 1   x,y,z
 2   -x,y+1/2,-z
 3   -x,-y,-z
 4   x,-y+1/2,z

_cell_length_a                           5.0145(10)
_cell_length_b                           12.1155(18)
_cell_length_c                           5.4282(4)
_cell_angle_alpha                        90
_cell_angle_beta                         105.582(11)
_cell_angle_gamma                        90
_cell_volume                             317.66(8)

loop_
 _twin_individual_id
 _twin_individual_mass_fraction_refined
 _twin_individual_twin_matrix_11
 _twin_individual_twin_matrix_12
 _twin_individual_twin_matrix_13
 _twin_individual_twin_matrix_21
 _twin_individual_twin_matrix_22
 _twin_individual_twin_matrix_23
 _twin_individual_twin_matrix_31
 _twin_individual_twin_matrix_32
 _twin_individual_twin_matrix_33
1 0.438(5)
1 0 0
0 1 0
0 0 1
2 0.562(5)
-1 0 0
0 -1 0
-0.4963 0 1

_cell_formula_units_Z                    4

_cell_measurement_reflns_used            140
_cell_measurement_theta_min              1.993
_cell_measurement_theta_max              15.4680
_cell_measurement_temperature            120
_cell_special_details
; ?
;

_exptl_crystal_density_diffrn            6.3436
_exptl_crystal_F_000                     576

_exptl_absorpt_coefficient_mu            1.328
_exptl_crystal_description               prism
_exptl_crystal_size_max                  0.03
_exptl_crystal_size_mid                  0.02
_exptl_crystal_size_min                  0.01
_exptl_crystal_colour                    'dark'
_exptl_absorpt_correction_type           multi-scan
_exptl_absorpt_process_details           
;
CrysAlisPro 1.171.38.43 (Rigaku Oxford Diffraction, 2015)
Empirical absorption correction using spherical harmonics,
 implemented in SCALE3 ABSPACK scaling algorithm.
;
_exptl_absorpt_correction_T_min          0.43488
_exptl_absorpt_correction_T_max          1.00000

#=======================================================================

# 7. EXPERIMENTAL DATA

_exptl_special_details                   ?

_diffrn_ambient_temperature              120
_diffrn_ambient_pressure			     25200000
_diffrn_radiation_type                   synchrotron
_diffrn_radiation_source                 synchrotron
_diffrn_radiation_wavelength             0.2889
_diffrn_detector                         'Perkin Elmer 1621XRD'
_diffrn_detector_area_resol_mean         5
_diffrn_measurement_device_type		 'Beamline P02.2 @ DESY'
_diffrn_measurement_method               \w
_diffrn_reflns_number                    541
_diffrn_reflns_theta_min                 1.58
_diffrn_reflns_theta_max                 17.29
_diffrn_reflns_theta_full                7.54
_diffrn_measured_fraction_theta_max      0.13
_diffrn_measured_fraction_theta_full     0.31
_diffrn_reflns_av_R_equivalents          0.0039
_diffrn_reflns_av_unetI/netI             0.0134
_diffrn_reflns_limit_h_min               -9
_diffrn_reflns_limit_h_max               9
_diffrn_reflns_limit_k_min               -3
_diffrn_reflns_limit_k_max               4
_diffrn_reflns_limit_l_min               -9
_diffrn_reflns_limit_l_max               9
_diffrn_reflns_reduction_process         ?
_diffrn_radiation_probe                  X-ray

#=======================================================================

# 8. REFINEMENT DATA

_refine_special_details
; ?
;

_reflns_number_total                     539
_reflns_number_gt                        391
_reflns_threshold_expression             'I>3\s(I)'

_refine_ls_structure_factor_coef         F
_refine_ls_R_factor_gt                   0.0550
_refine_ls_wR_factor_gt                  0.0684
_refine_ls_R_factor_all                  0.0664
_refine_ls_wR_factor_ref                 0.0688
_refine_ls_goodness_of_fit_ref           3.60
_refine_ls_goodness_of_fit_gt            4.31
_refine_ls_restrained_S_gt               ?
_refine_ls_restrained_S_all              ?
_refine_ls_number_reflns                 539
_refine_ls_number_parameters             63
_refine_ls_number_restraints             0
_refine_ls_number_constraints            0
_refine_ls_weighting_scheme              sigma
_refine_ls_weighting_details             'w=1/(\s^2^(F)+0.0001F^2^)'
_refine_ls_hydrogen_treatment            ?
_refine_ls_shift/su_max                  0.0294
_refine_ls_shift/su_mean                 0.0090
_refine_diff_density_max                 1.10
_refine_diff_density_min                 -1.22
_refine_ls_extinction_method             'none'

loop_
 _atom_type_symbol
 _atom_type_scat_dispersion_real
 _atom_type_scat_dispersion_imag
 _atom_type_scat_source
 Fe   0.1025  0.1527
 'International Tables Vol C tables 4.2.6.8 and 6.1.1.1'
 O   -0.0010  0.0008
 'International Tables Vol C tables 4.2.6.8 and 6.1.1.1'

_computing_structure_solution            'Jana2006'
_computing_structure_refinement          'Jana 2006'
_computing_data_collection     'CrysAlisPro 1.171.38.43 (Rigaku OD, 2015)'
_computing_cell_refinement     'CrysAlisPro 1.171.38.43 (Rigaku OD, 2015)'
_computing_data_reduction      'CrysAlisPro 1.171.38.43 (Rigaku OD, 2015)'


#=======================================================================

# 9. ATOMIC COORDINATES AND DISPLACEMENT PARAMETERS

loop_
 _atom_site_label
 _atom_site_type_symbol
 _atom_site_fract_x
 _atom_site_fract_y
 _atom_site_fract_z
 _atom_site_adp_type
 _atom_site_U_iso_or_equiv
 _atom_site_site_symmetry_multiplicity
 _atom_site_occupancy
 _atom_site_calc_flag
 _atom_site_refinement_flags
 _atom_site_disorder_assembly
 _atom_site_disorder_group
  Fe1_1 Fe 0.0237(4) 0.25 -0.0042(9) Uani 0.026(6) 2 1 d . . .
  Fe1_2 Fe 0.0289(5) 0.25 -0.4837(9) Uani 0.021(6) 2 1 d . . .
  Fe3_1 Fe -0.4725(3) 0.3839(5) 0.3683(6) Uani 0.025(5) 4 1 d . . .
  Fe3_2 Fe -0.4635(3) 0.3857(5) -0.1015(6) Uani 0.008(5) 4 1 d . . .
  Fe2_1 Fe -0.0045(4) 0.4992(7) 0.7327(2) Uani 0.044(6) 4 1 d . . .
  O6 O 0.3390(17) 0.25 -0.179(3) Uiso 0.0005(19) 2 1 d . . .
  O1 O -0.7275(13) 0.451(3) 0.061(2) Uiso 0.0050(13) 4 1 d . . .
  O2 O -0.7064(15) 0.449(3) 0.573(3) Uiso 0.0094(13) 4 1 d . . .
  O3 O 0.3262(18) 0.25 0.320(3) Uiso 0.0013(19) 2 1 d . . .
  O4 O -0.1578(14) 0.3547(19) 0.206(3) Uiso 0.0057(14) 4 1 d . . .
  O5 O -0.1775(14) 0.3534(18) -0.303(2) Uiso 0.0030(14) 4 1 d . . .

loop_
 _atom_site_aniso_label
 _atom_site_aniso_type_symbol
 _atom_site_aniso_U_11
 _atom_site_aniso_U_22
 _atom_site_aniso_U_33
 _atom_site_aniso_U_12
 _atom_site_aniso_U_13
 _atom_site_aniso_U_23
 Fe1_1 Fe 0.0024(9) 0.070(19) 0.0048(10) 0 0.0015(10) 0
 Fe1_2 Fe 0.0024(8) 0.055(19) 0.0057(9) 0 0.0009(10) 0
 Fe3_1 Fe 0.0017(7) 0.068(14) 0.0059(8) -0.0033(14) 0.0014(6) 0.0026(19)
 Fe3_2 Fe 0.0038(7) 0.015(15) 0.0052(7) -0.0025(14) 0.0010(5) 0.004(2)
 Fe2_1 Fe 0.0043(7) 0.124(17) 0.0037(6) 0.0008(12) 0.0014(6) -0.001(2)

 
loop_
 _geom_bond_atom_site_label_1
 _geom_bond_atom_site_label_2
 _geom_bond_site_symmetry_1
 _geom_bond_site_symmetry_2
 _geom_bond_distance
 _geom_bond_publ_flag
  Fe1_1 Fe1_2 . . 2.610(7) ?
  Fe1_1 O6 . . 2.050(14) ?
  Fe1_1 O3 . . 1.989(12) ?
  Fe1_1 O4 . . 2.074(17) ?
  Fe1_1 O4 . 4_555 2.074(17) ?
  Fe1_1 O5 . . 2.082(16) ?
  Fe1_1 O5 . 4_555 2.082(16) ?
  Fe1_2 O6 . . 1.943(12) ?
  Fe1_2 O3 . 1_554 2.054(14) ?
  Fe1_2 O4 . 1_554 2.115(17) ?
  Fe1_2 O4 . 4_554 2.115(17) ?
  Fe1_2 O5 . . 2.038(17) ?
  Fe1_2 O5 . 4_555 2.038(17) ?
  Fe3_1 Fe3_2 . . 2.562(4) ?
  Fe3_1 O1 . . 1.981(16) ?
  Fe3_1 O2 . . 1.980(18) ?
  Fe3_1 O3 . 1_455 1.891(7) ?
  Fe3_1 O4 . . 2.034(12) ?
  Fe3_1 O5 . 1_556 2.024(10) ?
  Fe3_2 O6 . 1_455 1.907(7) ?
  Fe3_2 O1 . . 1.943(16) ?
  Fe3_2 O2 . 1_554 2.009(16) ?
  Fe3_2 O4 . . 1.976(11) ?
  Fe3_2 O5 . . 2.060(12) ?
  Fe2_1 Fe2_1 . 3_566 2.5394(19) ?
  Fe2_1 O1 . 1_656 2.029(13) ?
  Fe2_1 O1 . 3_466 2.059(14) ?
  Fe2_1 O2 . 1_655 2.015(15) ?
  Fe2_1 O2 . 3_466 1.990(14) ?
  Fe2_1 O4 . 3_566 1.94(2) ?
  Fe2_1 O5 . 1_556 1.95(2) ?

loop_
 _geom_angle_atom_site_label_1
 _geom_angle_atom_site_label_2
 _geom_angle_atom_site_label_3
 _geom_angle_site_symmetry_1
 _geom_angle_site_symmetry_2
 _geom_angle_site_symmetry_3
 _geom_angle
 _geom_angle_publ_flag
  Fe1_2 Fe1_1 O6 . . . 47.4(4) ?
  Fe1_2 Fe1_1 O3 . . . 132.2(4) ?
  Fe1_2 Fe1_1 O4 . . . 132.3(5) ?
  Fe1_2 Fe1_1 O4 . . 4_555 132.3(5) ?
  Fe1_2 Fe1_1 O5 . . . 50.0(4) ?
  Fe1_2 Fe1_1 O5 . . 4_555 50.0(4) ?
  O6 Fe1_1 O3 . . . 84.8(5) ?
  O6 Fe1_1 O4 . . . 139.6(5) ?
  O6 Fe1_1 O4 . . 4_555 139.6(5) ?
  O6 Fe1_1 O5 . . . 85.0(4) ?
  O6 Fe1_1 O5 . . 4_555 85.0(4) ?
  O3 Fe1_1 O4 . . . 81.8(4) ?
  O3 Fe1_1 O4 . . 4_555 81.8(4) ?
  O3 Fe1_1 O5 . . . 141.5(5) ?
  O3 Fe1_1 O5 . . 4_555 141.5(5) ?
  O4 Fe1_1 O4 . . 4_555 75.5(8) ?
  O4 Fe1_1 O5 . . . 82.4(6) ?
  O4 Fe1_1 O5 . . 4_555 127.2(4) ?
  O4 Fe1_1 O5 4_555 . . 127.2(4) ?
  O4 Fe1_1 O5 4_555 . 4_555 82.4(6) ?
  O5 Fe1_1 O5 . . 4_555 74.0(7) ?
  Fe1_1 Fe1_2 O6 . . . 51.0(4) ?
  Fe1_1 Fe1_2 O3 . . 1_554 136.2(4) ?
  Fe1_1 Fe1_2 O4 . . 1_554 132.3(5) ?
  Fe1_1 Fe1_2 O4 . . 4_554 132.3(5) ?
  Fe1_1 Fe1_2 O5 . . . 51.4(4) ?
  Fe1_1 Fe1_2 O5 . . 4_555 51.4(4) ?
  O6 Fe1_2 O3 . . 1_554 85.2(5) ?
  O6 Fe1_2 O4 . . 1_554 139.5(5) ?
  O6 Fe1_2 O4 . . 4_554 139.5(5) ?
  O6 Fe1_2 O5 . . . 89.0(4) ?
  O6 Fe1_2 O5 . . 4_555 89.0(4) ?
  O3 Fe1_2 O4 1_554 . 1_554 79.3(4) ?
  O3 Fe1_2 O4 1_554 . 4_554 79.3(4) ?
  O3 Fe1_2 O5 1_554 . . 141.7(5) ?
  O3 Fe1_2 O5 1_554 . 4_555 141.7(5) ?
  O4 Fe1_2 O4 1_554 . 4_554 73.7(8) ?
  O4 Fe1_2 O5 1_554 . . 80.9(6) ?
  O4 Fe1_2 O5 1_554 . 4_555 125.4(4) ?
  O4 Fe1_2 O5 4_554 . . 125.4(4) ?
  O4 Fe1_2 O5 4_554 . 4_555 80.9(6) ?
  O5 Fe1_2 O5 . . 4_555 75.9(8) ?
  Fe3_2 Fe3_1 O1 . . . 48.6(4) ?
  Fe3_2 Fe3_1 O2 . . . 136.5(5) ?
  Fe3_2 Fe3_1 O3 . . 1_455 91.1(5) ?
  Fe3_2 Fe3_1 O4 . . . 49.3(3) ?
  Fe3_2 Fe3_1 O5 . . 1_556 132.5(3) ?
  O1 Fe3_1 O2 . . . 88.0(7) ?
  O1 Fe3_1 O3 . . 1_455 91.9(8) ?
  O1 Fe3_1 O4 . . . 96.1(5) ?
  O1 Fe3_1 O5 . . 1_556 166.2(10) ?
  O2 Fe3_1 O3 . . 1_455 92.5(9) ?
  O2 Fe3_1 O4 . . . 163.1(9) ?
  O2 Fe3_1 O5 . . 1_556 88.9(5) ?
  O3 Fe3_1 O4 1_455 . . 103.7(7) ?
  O3 Fe3_1 O5 1_455 . 1_556 101.7(7) ?
  O4 Fe3_1 O5 . . 1_556 83.2(5) ?
  Fe3_1 Fe3_2 O6 . . 1_455 93.7(5) ?
  Fe3_1 Fe3_2 O1 . . . 49.9(4) ?
  Fe3_1 Fe3_2 O2 . . 1_554 135.3(5) ?
  Fe3_1 Fe3_2 O4 . . . 51.3(4) ?
  Fe3_1 Fe3_2 O5 . . . 136.6(3) ?
  O6 Fe3_2 O1 1_455 . . 94.1(9) ?
  O6 Fe3_2 O2 1_455 . 1_554 88.7(9) ?
  O6 Fe3_2 O4 1_455 . . 105.2(7) ?
  O6 Fe3_2 O5 1_455 . . 96.5(7) ?
  O1 Fe3_2 O2 . . 1_554 85.4(7) ?
  O1 Fe3_2 O4 . . . 99.3(5) ?
  O1 Fe3_2 O5 . . . 166.8(11) ?
  O2 Fe3_2 O4 1_554 . . 164.9(9) ?
  O2 Fe3_2 O5 1_554 . . 87.1(5) ?
  O4 Fe3_2 O5 . . . 85.4(5) ?
  Fe2_1 Fe2_1 O1 3_566 . 1_656 133.2(4) ?
  Fe2_1 Fe2_1 O1 3_566 . 3_466 136.7(4) ?
  Fe2_1 Fe2_1 O2 3_566 . 1_655 50.2(4) ?
  Fe2_1 Fe2_1 O2 3_566 . 3_466 51.1(4) ?
  Fe2_1 Fe2_1 O4 3_566 . 3_566 92.5(5) ?
  Fe2_1 Fe2_1 O5 3_566 . 1_556 92.0(4) ?
  O1 Fe2_1 O1 1_656 . 3_466 90.0(5) ?
  O1 Fe2_1 O2 1_656 . 1_655 83.0(6) ?
  O1 Fe2_1 O2 1_656 . 3_466 175.6(7) ?
  O1 Fe2_1 O4 1_656 . 3_566 87.6(9) ?
  O1 Fe2_1 O5 1_656 . 1_556 90.3(9) ?
  O1 Fe2_1 O2 3_466 . 1_655 172.9(4) ?
  O1 Fe2_1 O2 3_466 . 3_466 85.6(6) ?
  O1 Fe2_1 O4 3_466 . 3_566 86.7(9) ?
  O1 Fe2_1 O5 3_466 . 1_556 89.0(9) ?
  O2 Fe2_1 O2 1_655 . 3_466 101.3(6) ?
  O2 Fe2_1 O4 1_655 . 3_566 91.5(9) ?
  O2 Fe2_1 O5 1_655 . 1_556 92.5(10) ?
  O2 Fe2_1 O4 3_466 . 3_566 91.8(10) ?
  O2 Fe2_1 O5 3_466 . 1_556 90.0(9) ?
  O4 Fe2_1 O5 3_566 . 1_556 175.2(6) ?
  Fe1_1 O6 Fe1_2 . . . 81.6(4) ?
  Fe1_1 O6 Fe3_2 . . 1_655 108.5(5) ?
  Fe1_1 O6 Fe3_2 . . 4_655 108.5(5) ?
  Fe1_2 O6 Fe3_2 . . 1_655 115.9(4) ?
  Fe1_2 O6 Fe3_2 . . 4_655 115.9(4) ?
  Fe3_2 O6 Fe3_2 1_655 . 4_655 119.1(4) ?
  Fe3_1 O1 Fe3_2 . . . 81.5(7) ?
  Fe3_1 O1 Fe2_1 . . 1_454 172.7(17) ?
  Fe3_1 O1 Fe2_1 . . 3_466 91.7(5) ?
  Fe3_2 O1 Fe2_1 . . 1_454 96.2(6) ?
  Fe3_2 O1 Fe2_1 . . 3_466 172.0(14) ?
  Fe2_1 O1 Fe2_1 1_454 . 3_466 90.0(6) ?
  Fe3_1 O2 Fe3_2 . . 1_556 91.9(8) ?
  Fe3_1 O2 Fe2_1 . . 1_455 168.9(10) ?
  Fe3_1 O2 Fe2_1 . . 3_466 93.9(6) ?
  Fe3_2 O2 Fe2_1 1_556 . 1_455 94.6(6) ?
  Fe3_2 O2 Fe2_1 1_556 . 3_466 171.1(9) ?
  Fe2_1 O2 Fe2_1 1_455 . 3_466 78.7(5) ?
  Fe1_1 O3 Fe1_2 . . 1_556 88.4(4) ?
  Fe1_1 O3 Fe3_1 . . 1_655 112.0(5) ?
  Fe1_1 O3 Fe3_1 . . 4_655 112.0(5) ?
  Fe1_2 O3 Fe3_1 1_556 . 1_655 111.2(5) ?
  Fe1_2 O3 Fe3_1 1_556 . 4_655 111.2(5) ?
  Fe3_1 O3 Fe3_1 1_655 . 4_655 118.1(5) ?
  Fe1_1 O4 Fe1_2 . . 1_556 84.6(7) ?
  Fe1_1 O4 Fe3_1 . . . 148.3(10) ?
  Fe1_1 O4 Fe3_2 . . . 90.4(6) ?
  Fe1_1 O4 Fe2_1 . . 3_566 115.3(6) ?
  Fe1_2 O4 Fe3_1 1_556 . . 89.4(6) ?
  Fe1_2 O4 Fe3_2 1_556 . . 149.7(10) ?
  Fe1_2 O4 Fe2_1 1_556 . 3_566 109.6(5) ?
  Fe3_1 O4 Fe3_2 . . . 79.4(3) ?
  Fe3_1 O4 Fe2_1 . . 3_566 96.1(9) ?
  Fe3_2 O4 Fe2_1 . . 3_566 99.6(9) ?
  Fe1_1 O5 Fe1_2 . . . 78.6(6) ?
  Fe1_1 O5 Fe3_1 . . 1_554 152.0(11) ?
  Fe1_1 O5 Fe3_2 . . . 87.9(6) ?
  Fe1_1 O5 Fe2_1 . . 1_554 111.0(5) ?
  Fe1_2 O5 Fe3_1 . . 1_554 91.8(6) ?
  Fe1_2 O5 Fe3_2 . . . 152.7(11) ?
  Fe1_2 O5 Fe2_1 . . 1_554 109.5(5) ?
  Fe3_1 O5 Fe3_2 1_554 . . 89.2(4) ?
  Fe3_1 O5 Fe2_1 1_554 . 1_554 97.0(8) ?
  Fe3_2 O5 Fe2_1 . . 1_554 97.5(9) ?
 
 
loop_
 _twin_refln_datum_id
 _twin_refln_individual_id
 _twin_refln_index_h
 _twin_refln_index_k
 _twin_refln_index_l
 _twin_refln_F_squared_calc
 _twin_refln_F_squared_meas
 _twin_refln_F_squared_sigma
 _twin_refln_include_status
         1    2  -6  -3   0   189.56   158.70     4.55 o
         1    1   6   3   0   189.56   158.70     4.55 o
         2    2  -7  -4   0  1181.69   562.97    19.82 o
         2    1   7   4   0  1181.69   562.97    19.82 o
         3    1  -4   0   1     3.77     2.53     4.61 <
         4    1  -3   0   1    87.17    98.16     4.35 o
         5    1  -2   0   1     0.31     0.60     2.12 <
         6    1  -1   0   1    91.13    79.30     2.17 o
         7    1   0   0   1     1.19     1.03     1.32 <
         8    1  -5   1   1    23.37     9.64     5.30 <
         9    1  -4   1   1     1.30    -0.71     3.98 <
        10    1  -3   1   1     1.11     1.89     2.78 <
        11    1  -2   1   1     0.17     0.34     2.24 <
        12    1  -1   1   1    25.40    31.54     2.02 o
        13    1  -6   2   1     3.17     2.83     4.78 <
        14    1  -5   2   1     3.17     0.84     4.38 <
        15    1  -4   2   1     4.31     4.02     4.10 <
        16    1  -7   3   1     0.69    -0.09     4.76 <
        17    1  -6   3   1     1.73    -0.04     4.80 <
        18    2   4   0   2  4013.41  4633.48    88.89 o
        18    1  -5   0   2  4013.41  4633.48    88.89 o
        19    2   3   0   2  1633.46  1751.34    14.13 o
        19    1  -4   0   2  1633.46  1751.34    14.13 o
        20    2   2   0   2  4462.63  4703.20    93.85 o
        20    1  -3   0   2  4462.63  4703.20    93.85 o
        21    2   1   0   2  3354.99  3037.81    28.80 o
        21    1  -2   0   2  3354.99  3037.81    28.80 o
        22    2   0   0   2    33.75    43.45     3.83 o
        22    1  -1   0   2    33.75    43.45     3.83 o
        23    2  -1   0   2    37.51    39.44     3.67 o
        23    1   0   0   2    37.51    39.44     3.67 o
        24    2  -2   0   2  3487.28  2930.70    33.95 o
        24    1   1   0   2  3487.28  2930.70    33.95 o
        25    2  -3   0   2  4407.88  4313.21    23.10 o
        25    1   2   0   2  4407.88  4313.21    23.10 o
        26    2  -4   0   2  1618.13  1528.10    13.48 o
        26    1   3   0   2  1618.13  1528.10    13.48 o
        27    2   5  -1   2  2437.71  2727.27    11.08 o
        27    1  -6   1   2  2437.71  2727.27    11.08 o
        28    2   4  -1   2   183.17   261.76     9.56 o
        28    1  -5   1   2   183.17   261.76     9.56 o
        29    2   3  -1   2  3673.18  3829.79    76.18 o
        29    1  -4   1   2  3673.18  3829.79    76.18 o
        30    2   2  -1   2   924.29   935.31     7.94 o
        30    1  -3   1   2   924.29   935.31     7.94 o
        31    2   1  -1   2 20435.00 18118.40   155.96 o
        31    1  -2   1   2 20435.00 18118.40   155.96 o
        32    2   0  -1   2  7567.54  7879.95   154.73 o
        32    1  -1   1   2  7567.54  7879.95   154.73 o
        33    2  -1  -1   2  7729.14  7931.89   157.16 o
        33    1   0   1   2  7729.14  7931.89   157.16 o
        34    2  -2  -1   2 20773.40 17777.30   175.47 o
        34    1   1   1   2 20773.40 17777.30   175.47 o
        35    2  -3  -1   2   928.03   977.89     9.05 o
        35    1   2   1   2   928.03   977.89     9.05 o
        36    2  -4  -1   2  3747.92  3993.28    78.60 o
        36    1   3   1   2  3747.92  3993.28    78.60 o
        37    2  -5  -1   2   175.74   226.95     4.74 o
        37    1   4   1   2   175.74   226.95     4.74 o
        38    2   6  -2   2   598.31   660.42    12.90 o
        38    1  -7   2   2   598.31   660.42    12.90 o
        39    2   5  -2   2  3855.00  4450.37    85.06 o
        39    1  -6   2   2  3855.00  4450.37    85.06 o
        40    2   4  -2   2  5127.15  5119.84    26.34 o
        40    1  -5   2   2  5127.15  5119.84    26.34 o
        41    2   3  -2   2  6083.25  6063.69    28.37 o
        41    1  -4   2   2  6083.25  6063.69    28.37 o
        42    2   2  -2   2 12206.20 13139.10   253.39 o
        42    1  -3   2   2 12206.20 13139.10   253.39 o
        43    2   1  -2   2 33018.30 29311.00   251.25 o
        43    1  -2   2   2 33018.30 29311.00   251.25 o
        44    2  -3  -2   2 12186.90 13748.40   256.63 o
        44    1   2   2   2 12186.90 13748.40   256.63 o
        45    2  -4  -2   2  6184.87  7217.21   133.02 o
        45    1   3   2   2  6184.87  7217.21   133.02 o
        46    2  -5  -2   2  5243.38  6366.40   114.55 o
        46    1   4   2   2  5243.38  6366.40   114.55 o
        47    2  -6  -2   2  3874.49  3020.49    41.88 o
        47    1   5   2   2  3874.49  3020.49    41.88 o
        48    2   6  -3   2  1332.88  1343.23    16.14 o
        48    1  -7   3   2  1332.88  1343.23    16.14 o
        49    2   5  -3   2   150.81   162.48     9.07 o
        49    1  -6   3   2   150.81   162.48     9.07 o
        50    2   4  -3   2  3678.07  3584.37    26.93 o
        50    1  -5   3   2  3678.07  3584.37    26.93 o
        51    2  -6  -3   2   145.38   147.05     5.38 o
        51    1   5   3   2   145.38   147.05     5.38 o
        52    1  -6   0   3     0.23     0.14     9.24 <
        53    1  -5   0   3    22.20    38.21     8.55 o
        54    1  -4   0   3   101.01   376.31     7.46 o
        55    1  -3   0   3     1.84     0.54     5.49 <
        56    1  -2   0   3   373.43   295.27     7.46 o
        57    1  -1   0   3     3.74     3.34     4.27 <
        58    1   0   0   3  1510.73  1160.96    18.46 o
        59    1   1   0   3    41.39    44.50     5.19 o
        60    1   2   0   3  1054.14  1114.83     8.27 o
        61    1   3   0   3    43.03    52.00     5.87 o
        62    1  -7   1   3     1.61    -1.09     9.25 <
        63    1  -6   1   3     9.77    19.94     9.55 <
        64    1  -5   1   3    18.95    21.57     5.41 o
        65    1  -4   1   3   114.92    96.76     5.43 o
        66    1  -3   1   3    13.86    16.08     4.25 o
        67    1  -2   1   3   322.60   271.96     5.64 o
        68    1  -1   1   3    10.50    12.62     3.34 o
        69    1   0   1   3   361.53   376.60     4.79 o
        70    1   1   1   3     3.89     3.93     3.77 <
        71    1   2   1   3   107.44   101.28     4.35 o
        72    1   3   1   3    31.02    17.03     5.94 <
        73    1   4   1   3     1.69     1.01     5.42 <
        74    1  -8   2   3    25.44    15.58     8.35 <
        75    1  -7   2   3     3.53     3.57     9.66 <
        76    1  -6   2   3    17.57    19.61     7.55 <
        77    1  -5   2   3    85.46    60.97     7.36 o
        78    1  -4   2   3    42.21    32.72     6.01 o
        79    1  -3   2   3    74.53    83.07     4.65 o
        80    1  -2   2   3   178.55   189.02     4.70 o
        81    1  -1   2   3   117.78   125.68     4.15 o
        82    1   0   2   3   247.85   267.17     4.55 o
        83    1   1   2   3    59.09    70.82     5.96 o
        84    1   2   2   3   105.55   108.51     6.84 o
        85    1   3   2   3    42.54    38.64     7.03 o
        86    1   4   2   3    82.44    74.06     6.91 o
        87    1   5   2   3     0.08    -0.51     5.26 <
        88    1  -8   3   3     0.07     1.92    13.25 <
        89    1  -7   3   3    23.77    12.86     8.40 <
        90    1  -6   3   3    19.30    13.80     7.69 <
        91    1  -5   3   3    96.85    80.77     7.46 o
        92    1  -4   3   3     6.88    11.42     7.03 <
        93    1   3   3   3    50.99    34.31     7.83 o
        94    1   4   3   3    72.16    45.62     6.44 o
        95    1   5   3   3     0.19     2.03     5.80 <
        96    2   5   0   4  5328.27  5944.81   117.99 o
        96    1  -7   0   4  5328.27  5944.81   117.99 o
        97    2   4   0   4   158.85   145.94    15.34 o
        97    1  -6   0   4   158.85   145.94    15.34 o
        98    2   3   0   4 12760.40 13680.50   267.68 o
        98    1  -5   0   4 12760.40 13680.50   267.68 o
        99    2   2   0   4   142.36   127.30    11.28 o
        99    1  -4   0   4   142.36   127.30    11.28 o
       100    2   1   0   4 20518.60 18652.50   150.79 o
       100    1  -3   0   4 20518.60 18652.50   150.79 o
       101    2   0   0   4    30.80     8.35     8.27 <
       101    1  -2   0   4    30.80     8.35     8.27 <
       102    2  -1   0   4 74563.60 58034.90   755.46 o
       102    1  -1   0   4 74563.60 58034.90   755.46 o
       103    2  -2   0   4    24.45     9.46     8.46 <
       103    1   0   0   4    24.45     9.46     8.46 <
       104    2  -3   0   4 21345.90 20866.90    97.52 o
       104    1   1   0   4 21345.90 20866.90    97.52 o
       105    2  -4   0   4   145.74   124.50    10.73 o
       105    1   2   0   4   145.74   124.50    10.73 o
       106    2  -5   0   4 12820.70 13367.30   264.47 o
       106    1   3   0   4 12820.70 13367.30   264.47 o
       107    2   6  -1   4    98.70    91.60    14.28 o
       107    1  -8   1   4    98.70    91.60    14.28 o
       108    2   5  -1   4  2831.82  2988.41    27.89 o
       108    1  -7   1   4  2831.82  2988.41    27.89 o
       109    2   4  -1   4    46.80    55.28     9.64 o
       109    1  -6   1   4    46.80    55.28     9.64 o
       110    2   3  -1   4  5887.15  5878.42    27.37 o
       110    1  -5   1   4  5887.15  5878.42    27.37 o
       111    2   2  -1   4   226.33   193.65     8.60 o
       111    1  -4   1   4   226.33   193.65     8.60 o
       112    2   1  -1   4   218.85   205.41     8.04 o
       112    1  -3   1   4   218.85   205.41     8.04 o
       113    2   0  -1   4    15.92    19.47     6.35 o
       113    1  -2   1   4    15.92    19.47     6.35 o
       114    2  -1  -1   4    79.60    80.48     6.70 o
       114    1  -1   1   4    79.60    80.48     6.70 o
       115    2  -2  -1   4    16.18    19.10     6.38 <
       115    1   0   1   4    16.18    19.10     6.38 <
       116    2  -3  -1   4   203.66   233.20     7.85 o
       116    1   1   1   4   203.66   233.20     7.85 o
       117    2  -4  -1   4   222.87   201.76     7.81 o
       117    1   2   1   4   222.87   201.76     7.81 o
       118    2  -5  -1   4  5964.78  5859.35    39.31 o
       118    1   3   1   4  5964.78  5859.35    39.31 o
       119    2  -6  -1   4    52.69    41.58     9.88 o
       119    1   4   1   4    52.69    41.58     9.88 o
       120    2   6  -2   4   266.97   380.14    17.65 o
       120    1  -8   2   4   266.97   380.14    17.65 o
       121    2   5  -2   4    13.76    10.13    13.89 <
       121    1  -7   2   4    13.76    10.13    13.89 <
       122    2   4  -2   4    18.55    15.36    10.98 <
       122    1  -6   2   4    18.55    15.36    10.98 <
       123    2   3  -2   4   549.79   553.17    11.29 o
       123    1  -5   2   4   549.79   553.17    11.29 o
       124    2   2  -2   4    15.90    -0.20     6.86 <
       124    1  -4   2   4    15.90    -0.20     6.86 <
       125    2   1  -2   4    11.06     3.53     6.48 <
       125    1  -3   2   4    11.06     3.53     6.48 <
       126    2   0  -2   4   240.54   228.36     7.86 o
       126    1  -2   2   4   240.54   228.36     7.86 o
       127    2  -1  -2   4    87.90   127.27     6.81 o
       127    1  -1   2   4    87.90   127.27     6.81 o
       128    2  -2  -2   4   238.06   213.99     7.59 o
       128    1   0   2   4   238.06   213.99     7.59 o
       129    2  -3  -2   4     9.21     4.95     5.46 <
       129    1   1   2   4     9.21     4.95     5.46 <
       130    2  -4  -2   4    14.45     3.07    10.48 <
       130    1   2   2   4    14.45     3.07    10.48 <
       131    2  -5  -2   4   611.30   684.56    14.77 o
       131    1   3   2   4   611.30   684.56    14.77 o
       132    2  -6  -2   4    23.35     8.60     9.90 <
       132    1   4   2   4    23.35     8.60     9.90 <
       133    2  -7  -2   4    15.92     3.70     7.90 <
       133    1   5   2   4    15.92     3.70     7.90 <
       134    2   6  -3   4  4388.67  4581.87    30.30 o
       134    1  -8   3   4  4388.67  4581.87    30.30 o
       135    2   5  -3   4    94.63    86.11    13.35 o
       135    1  -7   3   4    94.63    86.11    13.35 o
       136    2   4  -3   4  2297.44  2431.35    22.54 o
       136    1  -6   3   4  2297.44  2431.35    22.54 o
       137    2   3  -3   4   563.80   526.16    14.74 o
       137    1  -5   3   4   563.80   526.16    14.74 o
       138    2   2  -3   4  4115.90  3877.99    37.19 o
       138    1  -4   3   4  4115.90  3877.99    37.19 o
       139    2   1  -3   4   102.89   122.42    11.77 o
       139    1  -3   3   4   102.89   122.42    11.77 o
       140    2   0  -3   4   581.37   610.41    14.80 o
       140    1  -2   3   4   581.37   610.41    14.80 o
       141    2  -1  -3   4    24.79     0.51     8.72 <
       141    1  -1   3   4    24.79     0.51     8.72 <
       142    2  -2  -3   4   525.80   603.44    12.06 o
       142    1   0   3   4   525.80   603.44    12.06 o
       143    2  -3  -3   4    87.27   116.09    10.12 o
       143    1   1   3   4    87.27   116.09    10.12 o
       144    2  -4  -3   4  4237.05  4215.46    30.37 o
       144    1   2   3   4  4237.05  4215.46    30.37 o
       145    2  -5  -3   4   581.77   604.15    13.17 o
       145    1   3   3   4   581.77   604.15    13.17 o
       146    2  -6  -3   4  2348.16  2743.15     2.62 o
       146    1   4   3   4  2348.16  2743.15     2.62 o
       147    2  -7  -3   4    92.78    96.18     9.97 o
       147    1   5   3   4    92.78    96.18     9.97 o
       148    2  -7  -4   4   168.46   260.44    13.43 o
       148    1   5   4   4   168.46   260.44    13.43 o
       149    1  -8   0   5   183.96   203.62    13.36 o
       150    1  -7   0   5     0.00     2.54    12.47 <
       151    1  -6   0   5   476.03   536.28    14.60 o
       152    1  -5   0   5     8.24    15.89    10.40 <
       153    1  -4   0   5  1115.01  1104.79    15.64 o
       154    1  -3   0   5    21.92    31.22     9.41 o
       155    1  -2   0   5  1215.97  1154.39    16.08 o
       156    1  -1   0   5     5.70     6.63     8.58 <
       157    1   0   0   5   662.24   722.90    13.09 o
       158    1   1   0   5    14.68    12.48     9.12 <
       159    1   2   0   5   122.72   153.77    10.57 o
       160    1   3   0   5    43.19    43.74    10.20 o
       161    1   4   0   5     7.38     4.47    10.83 <
       162    1  -8   1   5     5.67    14.31    12.86 <
       163    1  -7   1   5    30.00    37.28     8.70 o
       164    1  -6   1   5    33.12    12.17     7.99 <
       165    1  -5   1   5    10.49    18.79     7.09 <
       166    1  -4   1   5    76.38    85.46     6.60 o
       167    1  -3   1   5     1.95     9.28     6.34 <
       168    1  -2   1   5   325.84   328.98     7.58 o
       169    1  -1   1   5     9.34    15.85     6.18 <
       170    1   0   1   5   486.90   530.62     7.91 o
       171    1   1   1   5    79.25   105.63     6.98 o
       172    1   2   1   5   602.78   657.20     8.33 o
       173    1   3   1   5    48.22    52.45     7.56 o
       174    1   4   1   5   368.91   446.81    11.77 o
       175    1  -8   2   5    15.07    16.48    12.80 <
       176    1  -7   2   5     6.19     9.14    12.05 <
       177    1  -6   2   5    29.35    22.62     7.52 o
       178    1  -5   2   5     7.15     5.12     6.92 <
       179    1  -4   2   5    85.32    94.13     7.02 o
       180    1  -3   2   5    72.12    74.08     7.48 o
       181    1  -2   2   5   235.04   231.24     7.44 o
       182    1  -1   2   5   122.29   132.66     6.90 o
       183    1   0   2   5   266.88   280.89     7.59 o
       184    1   1   2   5   302.26   340.45     7.46 o
       185    1   2   2   5   385.66   388.94    12.83 o
       186    1   3   2   5   195.55   161.53    10.88 o
       187    1   4   2   5   210.33   246.02    10.39 o
       188    1   5   2   5   346.57   402.54    11.48 o
       189    1  -8   3   5    22.48    32.73    12.84 <
       190    1  -7   3   5     1.07     3.10    10.39 <
       191    1  -6   3   5     9.35     8.73    10.12 <
       192    1  -5   3   5    13.51    15.92     9.61 <
       193    1  -4   3   5     8.72     2.06     8.56 <
       194    1  -3   3   5   167.93   165.01     7.35 o
       195    1  -2   3   5    13.52    12.65     6.21 <
       196    1  -1   3   5   438.75   478.84     7.74 o
       197    1   0   3   5    59.15    72.80     8.97 o
       198    1   1   3   5   769.07   680.04    13.98 o
       199    1   2   3   5   214.51   186.71    10.71 o
       200    1   3   3   5   433.39   353.90    12.90 o
       201    1   4   3   5    86.68    55.62     9.43 o
       202    1   5   3   5   293.50   230.53    10.03 o
       203    1   4   4   5    43.16    71.13    13.79 o
       204    2   5   0   6   568.38   632.12    22.67 o
       204    1  -8   0   6   568.38   632.12    22.67 o
       205    2   4   0   6  3979.61  4267.89    34.79 o
       205    1  -7   0   6  3979.61  4267.89    34.79 o
       206    2   3   0   6  1439.08  1357.47    28.15 o
       206    1  -6   0   6  1439.08  1357.47    28.15 o
       207    2   2   0   6   361.94   252.88    17.58 o
       207    1  -5   0   6   361.94   252.88    17.58 o
       208    2   1   0   6  1140.39  1046.43    23.21 o
       208    1  -4   0   6  1140.39  1046.43    23.21 o
       209    2   0   0   6   440.35   390.39    17.44 o
       209    1  -3   0   6   440.35   390.39    17.44 o
       210    2  -1   0   6     5.96    19.72    13.93 <
       210    1  -2   0   6     5.96    19.72    13.93 <
       211    2  -2   0   6     4.68    21.64    14.15 <
       211    1  -1   0   6     4.68    21.64    14.15 <
       212    2  -3   0   6   492.13   466.86    18.71 o
       212    1   0   0   6   492.13   466.86    18.71 o
       213    2  -4   0   6  1093.45  1166.87    23.34 o
       213    1   1   0   6  1093.45  1166.87    23.34 o
       214    2  -5   0   6   349.26   364.74    18.36 o
       214    1   2   0   6   349.26   364.74    18.36 o
       215    2  -6   0   6  1492.27  1426.28    25.64 o
       215    1   3   0   6  1492.27  1426.28    25.64 o
       216    2  -7   0   6  4246.29  3490.50    56.54 o
       216    1   4   0   6  4246.29  3490.50    56.54 o
       217    2   6  -1   6   695.78   524.43    28.84 o
       217    1  -9   1   6   695.78   524.43    28.84 o
       218    2   5  -1   6   121.27    98.07    19.62 o
       218    1  -8   1   6   121.27    98.07    19.62 o
       219    2   4  -1   6  1013.59  1023.31    17.92 o
       219    1  -7   1   6  1013.59  1023.31    17.92 o
       220    2   3  -1   6    55.03    69.76    11.73 o
       220    1  -6   1   6    55.03    69.76    11.73 o
       221    2   2  -1   6   998.24  1020.91    15.94 o
       221    1  -5   1   6   998.24  1020.91    15.94 o
       222    2   1  -1   6   177.14   196.99    10.62 o
       222    1  -4   1   6   177.14   196.99    10.62 o
       223    2   0  -1   6  3521.11  3219.98    32.61 o
       223    1  -3   1   6  3521.11  3219.98    32.61 o
       224    2  -1  -1   6  1282.98  1261.92    16.67 o
       224    1  -2   1   6  1282.98  1261.92    16.67 o
       225    2  -2  -1   6  1346.01  1323.69    17.11 o
       225    1  -1   1   6  1346.01  1323.69    17.11 o
       226    2  -3  -1   6  3688.23  3676.00    25.76 o
       226    1   0   1   6  3688.23  3676.00    25.76 o
       227    2  -4  -1   6   179.09   206.95    11.87 o
       227    1   1   1   6   179.09   206.95    11.87 o
       228    2  -5  -1   6  1060.88  1088.66    15.70 o
       228    1   2   1   6  1060.88  1088.66    15.70 o
       229    2  -6  -1   6    46.68    64.74    10.41 o
       229    1   3   1   6    46.68    64.74    10.41 o
       230    2  -7  -1   6  1002.18   953.01    22.25 o
       230    1   4   1   6  1002.18   953.01    22.25 o
       231    2   6  -2   6   702.16   575.73    30.65 o
       231    1  -9   2   6   702.16   575.73    30.65 o
       232    2   5  -2   6   257.37   247.03    20.72 o
       232    1  -8   2   6   257.37   247.03    20.72 o
       233    2   4  -2   6  1535.21  1676.75    26.83 o
       233    1  -7   2   6  1535.21  1676.75    26.83 o
       234    2   3  -2   6  1808.22  1868.78    18.73 o
       234    1  -6   2   6  1808.22  1868.78    18.73 o
       235    2   2  -2   6  1727.14  1643.13    20.45 o
       235    1  -5   2   6  1727.14  1643.13    20.45 o
       236    2   1  -2   6  2905.92  2886.98    23.52 o
       236    1  -4   2   6  2905.92  2886.98    23.52 o
       237    2   0  -2   6  6056.15  6463.25   128.05 o
       237    1  -3   2   6  6056.15  6463.25   128.05 o
       238    2  -1  -2   6  2304.53  2454.73    16.25 o
       238    1  -2   2   6  2304.53  2454.73    16.25 o
       239    2  -2  -2   6  2473.53  2522.48    20.10 o
       239    1  -1   2   6  2473.53  2522.48    20.10 o
       240    2  -3  -2   6  6033.35  6892.07   130.74 o
       240    1   0   2   6  6033.35  6892.07   130.74 o
       241    2  -4  -2   6  2885.44  3101.39    13.39 o
       241    1   1   2   6  2885.44  3101.39    13.39 o
       242    2  -5  -2   6  1816.24  1895.47    26.06 o
       242    1   2   2   6  1816.24  1895.47    26.06 o
       243    2  -6  -2   6  1927.86  1948.38    28.48 o
       243    1   3   2   6  1927.86  1948.38    28.48 o
       244    2  -7  -2   6  1549.12  1575.08    24.17 o
       244    1   4   2   6  1549.12  1575.08    24.17 o
       245    2   5  -3   6   620.79   691.22    24.22 o
       245    1  -8   3   6   620.79   691.22    24.22 o
       246    2   4  -3   6   109.75    94.13    16.07 o
       246    1  -7   3   6   109.75    94.13    16.07 o
       247    2   3  -3   6  1286.21  1147.54    25.38 o
       247    1  -6   3   6  1286.21  1147.54    25.38 o
       248    2   2  -3   6   380.93   342.34    17.92 o
       248    1  -5   3   6   380.93   342.34    17.92 o
       249    2   1  -3   6  3925.11  4125.20    17.60 o
       249    1  -4   3   6  3925.11  4125.20    17.60 o
       250    2   0  -3   6  2324.93  2342.42    20.30 o
       250    1  -3   3   6  2324.93  2342.42    20.30 o
       251    2  -1  -3   6  1163.97  1320.75    13.06 o
       251    1  -2   3   6  1163.97  1320.75    13.06 o
       252    2  -2  -3   6  1160.93  1348.23    11.98 o
       252    1  -1   3   6  1160.93  1348.23    11.98 o
       253    2  -3  -3   6  2252.06  2355.16    20.89 o
       253    1   0   3   6  2252.06  2355.16    20.89 o
       254    2  -4  -3   6  4010.66  4409.44    24.04 o
       254    1   1   3   6  4010.66  4409.44    24.04 o
       255    2  -5  -3   6   448.02   399.88    18.14 o
       255    1   2   3   6   448.02   399.88    18.14 o
       256    2  -6  -3   6  1438.48  1344.38    24.38 o
       256    1   3   3   6  1438.48  1344.38    24.38 o
       257    2  -7  -3   6   101.20    94.06    13.61 o
       257    1   4   3   6   101.20    94.06    13.61 o
       258    2  -6  -4   6   924.93   974.16    22.67 o
       258    1   3   4   6   924.93   974.16    22.67 o
       259    1  -9   0   7    12.41    12.68    14.93 <
       260    1  -8   0   7    29.16    44.06    15.52 <
       261    1  -7   0   7     3.09     2.72    14.68 <
       262    1  -6   0   7    50.93    53.56    14.00 o
       263    1  -5   0   7   169.06   107.10    13.55 o
       264    1  -4   0   7     5.73     4.21    12.20 <
       265    1  -3   0   7   493.16   513.60    15.87 o
       266    1  -2   0   7     1.76     5.37    12.80 <
       267    1  -1   0   7  1399.20  1471.96    21.76 o
       268    1   0   0   7    30.43    63.86    14.56 o
       269    1   1   0   7  1310.66  1518.55    19.52 o
       270    1   2   0   7    29.83    55.56    15.62 o
       271    1   3   0   7  1797.52  1661.16    24.82 o
       272    1   4   0   7     1.40     4.46    15.89 <
       273    1  -9   1   7    82.71    58.13    15.70 o
       274    1  -8   1   7    23.92    21.74    11.05 <
       275    1  -7   1   7   124.12   162.22    10.70 o
       276    1  -6   1   7    41.70    46.47     9.85 o
       277    1  -5   1   7   335.66   360.67    11.01 o
       278    1  -4   1   7    34.39    44.47     8.79 o
       279    1  -3   1   7   395.79   414.08    10.54 o
       280    1  -2   1   7     9.45     8.67     9.06 <
       281    1  -1   1   7   336.52   410.04    10.65 o
       282    1   0   1   7     3.71     5.90    10.20 <
       283    1   1   1   7   122.66   138.01    10.70 o
       284    1   2   1   7    30.88    33.17    10.02 o
       285    1   3   1   7     0.65     0.07    10.64 <
       286    1   4   1   7    58.09    45.12    12.83 o
       287    1  -9   2   7   140.50    89.05    16.75 o
       288    1  -8   2   7    97.03   102.25    16.04 o
       289    1  -7   2   7   117.29   138.66    10.85 o
       290    1  -6   2   7   179.55   196.37    10.33 o
       291    1  -5   2   7   194.20   167.65     9.65 o
       292    1  -4   2   7   144.13   159.63     9.23 o
       293    1  -3   2   7   239.82   201.08     9.92 o
       294    1  -2   2   7   113.37   108.83     9.63 o
       295    1  -1   2   7   255.05   223.13    10.39 o
       296    1   0   2   7    60.33    57.88     9.39 o
       297    1   1   2   7   124.70   112.29     9.64 o
       298    1   2   2   7    43.22    37.51    15.05 <
       299    1   3   2   7    97.34    82.77    13.39 o
       300    1   4   2   7     0.41     3.08    12.32 <
       301    1  -8   3   7   186.56   126.12    17.13 o
       302    1  -7   3   7    68.96    56.65    13.94 o
       303    1  -6   3   7   303.97   218.93    14.55 o
       304    1  -5   3   7    53.64    63.26     9.50 o
       305    1  -4   3   7   452.76   433.97    11.42 o
       306    1  -3   3   7    52.04    48.28     8.93 o
       307    1  -2   3   7   443.63   425.78    11.37 o
       308    1  -1   3   7    14.36    15.06     8.60 <
       309    1   0   3   7   296.73   264.53    10.37 o
       310    1   1   3   7     3.07     9.33    12.55 <
       311    1   2   3   7    43.32    25.44    12.45 <
       312    1   3   3   7    98.26    71.33    12.70 o
       313    1   4   3   7     0.27     2.68    11.05 <
       314    1  -5   4   7    17.94    11.97    19.14 <
       315    1  -4   4   7   133.73   155.66    20.54 o
       316    1   0   4   7   968.42   832.30    23.88 o
       317    1   1   4   7    27.83    11.05    14.75 <
       318    1   2   4   7  1189.30   950.87    26.64 o
       319    2   1   0   8    48.59    47.55    18.26 <
       319    1  -5   0   8    48.59    47.55    18.26 <
       320    2   0   0   8  3466.08  3166.43    46.61 o
       320    1  -4   0   8  3466.08  3166.43    46.61 o
       321    2  -1   0   8    29.72     7.63    18.84 <
       321    1  -3   0   8    29.72     7.63    18.84 <
       322    2  -2   0   8 11581.00 11947.00    57.25 o
       322    1  -2   0   8 11581.00 11947.00    57.25 o
       323    2  -3   0   8    23.74     4.22    20.41 <
       323    1  -1   0   8    23.74     4.22    20.41 <
       324    2  -4   0   8  3783.73  3527.39    50.97 o
       324    1   0   0   8  3783.73  3527.39    50.97 o
       325    2  -5   0   8    50.56    34.65    23.17 <
       325    1   1   0   8    50.56    34.65    23.17 <
       326    2  -6   0   8  3018.78  3335.41    37.45 o
       326    1   2   0   8  3018.78  3335.41    37.45 o
       327    2  -7   0   8    60.62    18.95    18.83 <
       327    1   3   0   8    60.62    18.95    18.83 <
       328    2   1  -1   8    37.13    40.10    12.93 o
       328    1  -5   1   8    37.13    40.10    12.93 o
       329    2   0  -1   8    37.23    32.96    13.41 <
       329    1  -4   1   8    37.23    32.96    13.41 <
       330    2  -1  -1   8     2.14     7.46    13.55 <
       330    1  -3   1   8     2.14     7.46    13.55 <
       331    2  -2  -1   8    66.48    13.38    14.61 <
       331    1  -2   1   8    66.48    13.38    14.61 <
       332    2  -3  -1   8     2.03     4.20    13.52 <
       332    1  -1   1   8     2.03     4.20    13.52 <
       333    2  -4  -1   8    31.41    23.76    15.26 <
       333    1   0   1   8    31.41    23.76    15.26 <
       334    2  -5  -1   8    33.62    28.47    15.28 <
       334    1   1   1   8    33.62    28.47    15.28 <
       335    2  -6  -1   8  1701.84  1633.42    24.56 o
       335    1   2   1   8  1701.84  1633.42    24.56 o
       336    2  -7  -1   8     6.51    -4.97    20.10 <
       336    1   3   1   8     6.51    -4.97    20.10 <
       337    2  -8  -1   8  1163.04   680.20    32.69 o
       337    1   4   1   8  1163.04   680.20    32.69 o
       338    2   1  -2   8    17.78    36.99    14.27 <
       338    1  -5   2   8    17.78    36.99    14.27 <
       339    2   0  -2   8     4.57    17.42    12.61 <
       339    1  -4   2   8     4.57    17.42    12.61 <
       340    2  -1  -2   8    78.29   102.68    13.41 o
       340    1  -3   2   8    78.29   102.68    13.41 o
       341    2  -2  -2   8     0.00    -2.81    13.09 <
       341    1  -2   2   8     0.00    -2.81    13.09 <
       342    2  -3  -2   8    75.29   107.04    13.95 o
       342    1  -1   2   8    75.29   107.04    13.95 o
       343    2  -4  -2   8     5.89    15.23    13.76 <
       343    1   0   2   8     5.89    15.23    13.76 <
       344    2  -5  -2   8    15.59     7.85    14.35 <
       344    1   1   2   8    15.59     7.85    14.35 <
       345    2  -6  -2   8   166.45    93.74    20.67 o
       345    1   2   2   8   166.45    93.74    20.67 o
       346    2  -7  -2   8    29.55    17.43    18.37 <
       346    1   3   2   8    29.55    17.43    18.37 <
       347    2  -8  -2   8    24.56    11.06    22.68 <
       347    1   4   2   8    24.56    11.06    22.68 <
       348    2   1  -3   8   942.91   848.73    35.89 o
       348    1  -5   3   8   942.91   848.73    35.89 o
       349    2   0  -3   8    21.35    16.11    12.52 <
       349    1  -4   3   8    21.35    16.11    12.52 <
       350    2  -1  -3   8   132.35    96.23    13.30 o
       350    1  -3   3   8   132.35    96.23    13.30 o
       351    2  -2  -3   8    23.18    38.01    12.21 o
       351    1  -2   3   8    23.18    38.01    12.21 o
       352    2  -3  -3   8   110.36    95.16    13.45 o
       352    1  -1   3   8   110.36    95.16    13.45 o
       353    2  -4  -3   8    16.65     4.80    17.41 <
       353    1   0   3   8    16.65     4.80    17.41 <
       354    2  -5  -3   8  1011.13   921.62    26.30 o
       354    1   1   3   8  1011.13   921.62    26.30 o
       355    2  -6  -3   8   122.77   113.90    18.55 o
       355    1   2   3   8   122.77   113.90    18.55 o
       356    2  -7  -3   8   654.29   562.96    21.88 o
       356    1   3   3   8   654.29   562.96    21.88 o
       357    2   0  -4   8     1.27     3.74    20.46 <
       357    1  -4   4   8     1.27     3.74    20.46 <
       358    2  -1  -4   8  3765.54  3886.80    47.06 o
       358    1  -3   4   8  3765.54  3886.80    47.06 o
       359    2  -2  -4   8     1.20    12.23    18.63 <
       359    1  -2   4   8     1.20    12.23    18.63 <
       360    2  -3  -4   8  3635.49  3427.16    47.93 o
       360    1  -1   4   8  3635.49  3427.16    47.93 o
       361    2  -4  -4   8     1.17    -1.38    16.74 <
       361    1   0   4   8     1.17    -1.38    16.74 <
       362    2  -5  -4   8  4977.45  4675.84    53.12 o
       362    1   1   4   8  4977.45  4675.84    53.12 o
       363    1   2   0   9    41.50    39.75    26.85 <
       364    1   3   0   9     8.15     7.87    15.24 <
       365    1   3   1   9   309.97   235.40    18.05 o
       366    1   3   2   9   192.82   129.50    26.87 o
       367    2   0   0   1     1.53     1.56     1.32 <
       368    2   1   0   1   201.25   209.80     2.77 o
       369    2   2   0   1     7.47     6.30     2.81 <
       370    2   3   0   1    16.26    39.77     4.66 o
       371    2   0   1   1     2.08     3.00     2.15 <
       372    2   1   1   1   115.66   104.54     2.78 o
       373    2   2   1   1    53.45    48.88     2.85 o
       374    2   3   1   1   274.03   279.53     4.45 o
       375    2   4   1   1    11.07    18.60     4.38 o
       376    2   5   1   1   188.46   179.25     5.40 o
       377    2   3   2   1   228.86   222.64     6.73 o
       378    2   4   2   1    27.80    34.35     4.19 o
       379    2   5   2   1    85.79   100.88     4.98 o
       380    2   6   2   1   157.73   158.69     5.64 o
       381    2   5   3   1    24.84    25.15     5.07 o
       382    2   6   3   1   112.14   120.31     5.60 o
       383    2  -5   0   3    28.54    33.12     5.00 o
       384    2  -4   0   3   129.82    54.89     5.48 o
       385    2  -3   0   3     2.36     1.55     5.00 <
       386    2  -2   0   3   479.91   468.77     7.22 o
       387    2  -1   0   3     4.81     6.85     4.05 <
       388    2   0   0   3  1941.46  1845.27    15.78 o
       389    2   1   0   3    53.19    57.56     5.18 o
       390    2   2   0   3  1354.70  1257.29    14.89 o
       391    2   3   0   3    55.30    58.50     8.35 o
       392    2   4   0   3  1922.25  2064.83    13.84 o
       393    2   5   0   3     6.39    16.39     8.55 <
       394    2  -6   1   3    12.55    16.53     4.87 o
       395    2  -5   1   3    24.36    21.81     5.28 o
       396    2  -4   1   3   147.68   169.02     6.17 o
       397    2  -3   1   3    17.81    26.27     3.63 o
       398    2  -2   1   3   414.58   368.24     5.82 o
       399    2  -1   1   3    13.50    14.45     3.15 o
       400    2   0   1   3   464.61   441.00     5.79 o
       401    2   1   1   3     5.00     3.53     3.74 <
       402    2   2   1   3   138.07   138.40     5.11 o
       403    2   3   1   3    39.87    35.27     5.02 o
       404    2   4   1   3     2.17     2.26     5.52 <
       405    2   5   1   3    49.12    69.33    10.29 o
       406    2   6   1   3     0.13    -0.35     8.01 <
       407    2  -6   2   3    22.58    32.95     5.38 o
       408    2  -5   2   3   109.83   155.99     6.81 o
       409    2  -4   2   3    54.25    80.06     6.17 o
       410    2  -3   2   3    95.78    96.01     6.24 o
       411    2  -2   2   3   229.46   208.65     6.96 o
       412    2  -1   2   3   151.37   130.02     4.27 o
       413    2   0   2   3   318.52   294.63     5.38 o
       414    2   1   2   3    75.93    73.33     4.31 o
       415    2   2   2   3   135.65   140.37     4.94 o
       416    2   3   2   3    54.67    68.52     6.55 o
       417    2   4   2   3   105.94   132.52     7.79 o
       418    2   5   2   3     0.10     0.68     8.11 <
       419    2   6   2   3    20.55    25.11     9.21 <
       420    2  -7   3   3    30.54    14.51     4.67 o
       421    2  -6   3   3    24.80    30.44     5.92 o
       422    2  -5   3   3   124.46   132.26     6.18 o
       423    2   3   3   3    65.53    31.47     6.60 o
       424    2   4   3   3    92.73   104.01     7.29 o
       425    2   5   3   3     0.25     2.29     8.16 <
       426    2   6   3   3    61.65    74.70     9.11 o
       427    2  -6   0   5   611.75   551.03    12.31 o
       428    2  -5   0   5    10.59    10.88     9.17 <
       429    2  -4   0   5  1432.91  1321.45    18.53 o
       430    2  -3   0   5    28.17    32.94     8.93 o
       431    2  -2   0   5  1562.66  1523.77    17.70 o
       432    2  -1   0   5     7.32     9.71     8.07 <
       433    2   0   0   5   851.05   785.49    14.35 o
       434    2   1   0   5    18.86     9.51     8.50 <
       435    2   2   0   5   157.72   142.52    10.73 o
       436    2   3   0   5    55.50    40.86    10.82 o
       437    2   4   0   5     9.49    10.51    12.24 <
       438    2   5   0   5   458.05   524.56    15.39 o
       439    2  -7   1   5    38.55    43.08     8.76 o
       440    2  -6   1   5    42.56    15.75     9.21 <
       441    2  -5   1   5    13.49    16.79     6.20 <
       442    2  -4   1   5    98.16   112.79     6.70 o
       443    2  -3   1   5     2.51     3.09     5.90 <
       444    2  -2   1   5   418.74   404.21     7.96 o
       445    2  -1   1   5    12.00    17.24     5.78 <
       446    2   0   1   5   625.72   589.04     9.22 o
       447    2   1   1   5   101.85   100.59     6.43 o
       448    2   2   1   5   774.65   718.74    10.86 o
       449    2   3   1   5    61.97    65.95     7.60 o
       450    2   4   1   5   474.10   516.34    10.22 o
       451    2   5   1   5    87.48   113.81    13.93 o
       452    2   6   1   5   106.22   132.78    12.50 o
       453    2  -7   2   5     7.95     7.81     8.63 <
       454    2  -6   2   5    37.72    31.66     9.13 o
       455    2  -5   2   5     9.19    13.09     9.14 <
       456    2  -4   2   5   109.64   123.56     6.55 o
       457    2  -3   2   5    92.68    79.82     6.27 o
       458    2  -2   2   5   302.05   294.02     7.50 o
       459    2  -1   2   5   157.16   168.68     6.74 o
       460    2   0   2   5   342.96   339.10     7.89 o
       461    2   1   2   5   388.45   425.05     7.94 o
       462    2   2   2   5   495.62   521.40     8.73 o
       463    2   3   2   5   251.30   267.85     8.20 o
       464    2   4   2   5   270.29   326.44    11.85 o
       465    2   5   2   5   445.39   529.39    15.18 o
       466    2   6   2   5   175.40   191.49    14.60 o
       467    2  -7   3   5     1.37     5.62     8.06 <
       468    2  -6   3   5    12.02    24.47     8.79 <
       469    2  -5   3   5    17.36    33.46     8.84 o
       470    2  -4   3   5    11.21     5.66     7.99 <
       471    2  -3   3   5   215.80   243.41     9.52 o
       472    2  -2   3   5    17.37    20.26     6.63 o
       473    2  -1   3   5   563.85   614.05     7.84 o
       474    2   0   3   5    76.01    95.18     6.49 o
       475    2   1   3   5   988.34  1105.62     7.44 o
       476    2   2   3   5   275.67   301.89    10.71 o
       477    2   3   3   5   556.96   647.80    12.91 o
       478    2   4   3   5   111.39   139.76    10.85 o
       479    2   5   3   5   377.18   411.49    13.54 o
       480    2   6   3   5   156.21   163.22    14.07 o
       481    2  -7   0   7     3.97     1.63    11.57 <
       482    2  -6   0   7    65.45    64.07    13.88 o
       483    2  -5   0   7   217.26   123.42    14.90 o
       484    2  -4   0   7     7.36     2.94    13.15 <
       485    2  -3   0   7   633.77   639.71    17.70 o
       486    2  -2   0   7     2.27     8.15    12.42 <
       487    2  -1   0   7  1798.13  1601.05    25.52 o
       488    2   0   0   7    39.10    51.29    12.05 o
       489    2   1   0   7  1684.36  1247.66    27.40 o
       490    2   2   0   7    38.33    43.61    12.56 o
       491    2   3   0   7  2310.03  2031.75    31.95 o
       492    2   4   0   7     1.80    10.77    14.37 <
       493    2   5   0   7  1342.71  1444.43    22.12 o
       494    2  -8   1   7    30.75    21.73    13.96 <
       495    2  -7   1   7   159.51   180.50    13.97 o
       496    2  -6   1   7    53.59    58.57     9.23 o
       497    2  -5   1   7   431.36   450.52    11.48 o
       498    2  -4   1   7    44.19    51.71     9.74 o
       499    2  -3   1   7   508.64   525.45    11.70 o
       500    2  -2   1   7    12.14    16.17     8.68 <
       501    2  -1   1   7   432.46   445.49    10.81 o
       502    2   0   1   7     4.77     4.78     8.26 <
       503    2   1   1   7   157.64   131.21     9.77 o
       504    2   2   1   7    39.69    37.80     9.22 o
       505    2   3   1   7     0.84     3.26     9.50 <
       506    2   4   1   7    74.65    81.72    10.87 o
       507    2   5   1   7     0.94     5.11    15.41 <
       508    2   6   1   7   209.66   178.65    20.57 o
       509    2  -8   2   7   124.70    95.69    15.85 o
       510    2  -7   2   7   150.74   144.18    12.81 o
       511    2  -6   2   7   230.74   235.83    14.16 o
       512    2  -5   2   7   249.57   249.66     9.95 o
       513    2  -4   2   7   185.22   251.54     9.24 o
       514    2  -3   2   7   308.20   308.41    10.08 o
       515    2  -2   2   7   145.69   167.39     9.26 o
       516    2  -1   2   7   327.77   320.64    10.12 o
       517    2   0   2   7    77.53    80.74     8.52 o
       518    2   1   2   7   160.25   146.13     9.13 o
       519    2   2   2   7    55.54    55.89     8.86 o
       520    2   3   2   7   125.09   124.40    10.16 o
       521    2   4   2   7     0.53     0.42    14.89 <
       522    2   5   2   7    34.68    34.84    16.60 <
       523    2  -7   3   7    88.62    79.75    11.91 o
       524    2  -6   3   7   390.64   512.55    13.81 o
       525    2  -5   3   7    68.94   117.50    12.00 o
       526    2  -4   3   7   581.85   736.89    15.32 o
       527    2  -3   3   7    66.88    66.62     8.61 o
       528    2  -2   3   7   570.12   640.28    10.56 o
       529    2  -1   3   7    18.46    22.80     8.31 <
       530    2   0   3   7   381.34   384.68    10.51 o
       531    2   1   3   7     3.95     6.09     8.75 <
       532    2   2   3   7    55.67    55.60    10.11 o
       533    2   3   3   7   126.28   122.27    13.45 o
       534    2   4   3   7     0.35    -0.41    14.09 <
       535    2   5   3   7   105.42   132.13    17.97 o
       536    2  -7   0   9  1153.97  1273.30    34.89 o
       537    2  -8   1   9    70.45    52.47    18.19 <
       538    2  -7   1   9    34.16    15.16    23.43 <
       539    2  -7   2   9    74.36    66.69    22.99 <

# start Validation Reply Form
_vrf_PLAT027_Fe4O5_120K_25.2GPa
;
PROBLEM: _diffrn_reflns_theta_full value (too) Low ......       7.54 Degree
RESPONSE: The data were collected, while the sample was loaded inside
the diamond anvil cell. This reduces the coverage of the data
;
_vrf_PLAT029_Fe4O5_120K_25.2GPa
;
PROBLEM: _diffrn_measured_fraction_theta_full value Low .      0.310 Why?  
RESPONSE: The data were collected, while the sample was loaded inside
the diamond anvil cell. This reduces the coverage of the data
;
_vrf_PLAT213_Fe4O5_120K_25.2GPa
;
PROBLEM: Atom Fe3_1           has ADP max/min Ratio .....        5.8 prolat
RESPONSE: Due to the complex sample environment, it was not possible 
to perform analytical absorption correction. Because of this, some problems with
the ADP parameters are expected. 
;
_vrf_PLAT902_Fe4O5_120K_25.2GPa
;
PROBLEM: No (Interpretable) Reflections Found in FCF ....     Please Check
RESPONSE: FCF file contains reflections for the data from the twinned crystal
;
_vrf_PLAT112_Fe4O5_120K_25.2GPa
;
PROBLEM: ADDSYM Detects New (Pseudo) Symm. Elem         b        100 %Fit  
RESPONSE: This is due to only small distortion from Cmcm Fe4O5-I.
;
_vrf_PLAT220_Fe4O5_120K_25.2GPa
;
PROBLEM: Non-Solvent  Resd 1  O   Ueq(max)/Ueq(min) Range       10.0 Ratio 
RESPONSE: Due to the complex sample environment, it was not possible 
to perform analytical absorption correction. Because of this, some problems with
the ADP parameters are expected. 
;
# end Validation Reply Form
