# Supplementary material for: Pressure tuning of charge ordering in iron oxide
Source: Nat Commun. 2018 Oct 8;9:4142. doi: 10.1038/s41467-018-06457-x (PMC6175922; doi:10.1038/s41467-018-06457-x)
Supplement: Supplementary file 7 — Supplementary Data 5 [file 41467_2018_6457_MOESM7_ESM.cif]

#=======================================================================
data_I
#=======================================================================
_chemical_formula_sum                    'Fe4 O5'
_chemical_formula_weight                 303.4
_symmetry_cell_setting                   orthorhombic
_symmetry_space_group_name_H-M           'C m c m'
_symmetry_space_group_name_Hall          '-C -2x;-2yc;-2zc'
_symmetry_Int_Tables_number              63

loop_
 _space_group_symop.magn_id
 _space_group_symop_operation_xyz
 1   x,y,z
 2   -x,-y,z+1/2
 3   -x,y,-z+1/2
 4   x,-y,-z
 5   -x,-y,-z
 6   x,y,-z+1/2
 7   x,-y,z+1/2
 8   -x,y,z
 9   x+1/2,y+1/2,z
 10  -x+1/2,-y+1/2,z+1/2
 11  -x+1/2,y+1/2,-z+1/2
 12  x+1/2,-y+1/2,-z
 13  -x+1/2,-y+1/2,-z
 14  x+1/2,y+1/2,-z+1/2
 15  x+1/2,-y+1/2,z+1/2
 16  -x+1/2,y+1/2,z

_cell_length_a                           2.89200(5)
_cell_length_b                           9.7979(2)
_cell_length_c                           12.583(2)
_cell_angle_alpha                        90
_cell_angle_beta                         90
_cell_angle_gamma                        90
_cell_volume                             356.54(7)
_cell_formula_units_Z                    4
_cell_measurement_reflns_used            820
_cell_measurement_theta_min              2.98
_cell_measurement_theta_max              16.544
_cell_measurement_temperature            293
_cell_special_details
; ?
;

_exptl_crystal_density_diffrn            5.652
_exptl_crystal_F_000                     576

_exptl_absorpt_coefficient_mu            1.179
_exptl_crystal_description               prism
_exptl_crystal_size_max                  0.03
_exptl_crystal_size_mid                  0.02
_exptl_crystal_size_min                  0.015
_exptl_crystal_size_rad                  ?
_exptl_crystal_colour                    'black'
_exptl_absorpt_correction_type           'multi-scan'
_exptl_absorpt_process_details           
;
CrysAlisPro, Agilent Technologies,
Version 1.171.37.35 (release 13-08-2014 CrysAlis171 .NET)
(compiled Aug 13 2014,18:06:01)
Empirical absorption correction using spherical harmonics,
 implemented in SCALE3 ABSPACK scaling algorithm.
;
_exptl_absorpt_correction_T_min          0.69262
_exptl_absorpt_correction_T_max          1.000
_exptl_special_details                   
;
Data were collected while the crystal was 
inside a diamond anvil cell
;
_diffrn_ambient_temperature              293
_diffrn_source                           'synchrotron'
_diffrn_radiation_type                   synchrotron
_diffrn_radiation_source                 'synchrotron'
_diffrn_radiation_wavelength             0.2887
_diffrn_detector                         'Perkin Elmer XRD1621'
_diffrn_measurement_device_type		 'Beamline P02.2 @ DESY'
_diffrn_detector_area_resol_mean         5
_diffrn_measurement_method               '\'
_diffrn_reflns_number                    1051
_diffrn_reflns_theta_min                 2.98
_diffrn_reflns_theta_max                 16.53
_diffrn_reflns_theta_full                10.58
_diffrn_measured_fraction_theta_max      0.34
_diffrn_measured_fraction_theta_full     0.47
_diffrn_reflns_av_R_equivalents          0.0283
_diffrn_reflns_av_unetI/netI             0.0149
_diffrn_reflns_limit_h_min               -5
_diffrn_reflns_limit_h_max               5
_diffrn_reflns_limit_k_min               -17
_diffrn_reflns_limit_k_max               19
_diffrn_reflns_limit_l_min               -9
_diffrn_reflns_limit_l_max               7
_diffrn_reflns_reduction_process         ?
_diffrn_radiation_probe                  X-ray
_refine_special_details
; ?
;
_reflns_number_total                     285
_reflns_number_gt                        279
_reflns_threshold_expression             'I>3\s(I)'
_refine_ls_structure_factor_coef         F
_refine_ls_R_factor_gt                   0.0316
_refine_ls_wR_factor_gt                  0.0384
_refine_ls_R_factor_all                  0.0318
_refine_ls_wR_factor_ref                 0.0385
_refine_ls_goodness_of_fit_ref           2.63
_refine_ls_goodness_of_fit_gt            2.66
_refine_ls_restrained_S_gt               ?
_refine_ls_restrained_S_all              ?
_refine_ls_number_reflns                 285
_refine_ls_number_parameters             32
_refine_ls_number_restraints             0
_refine_ls_number_constraints            0
_refine_ls_weighting_scheme              sigma
_refine_ls_weighting_details             'w=1/(\s^2^(F)+0.0001F^2^)'
_refine_ls_hydrogen_treatment            ?
_refine_ls_shift/su_max                  0.0061
_refine_ls_shift/su_mean                 0.0011
_refine_diff_density_max                 1.04
_refine_diff_density_min                 -1.23
_refine_ls_extinction_method
 'B-C type 1 Gaussian isotropic (Becker & Coppens, 1974)'
_refine_ls_extinction_coef               33300(1300)

loop_
 _atom_type_symbol
 _atom_type_scat_dispersion_real
 _atom_type_scat_dispersion_imag
 _atom_type_scat_source
 Fe   0.1023  0.1525
 'International Tables Vol C tables 4.2.6.8 and 6.1.1.1'
 O   -0.0010  0.0008
 'International Tables Vol C tables 4.2.6.8 and 6.1.1.1'

_computing_data_collection               ?
_computing_cell_refinement               ?
_computing_data_reduction                ?
_computing_structure_solution            ?
_computing_structure_refinement          ?
_computing_molecular_graphics            ?
_computing_publication_material          ?

loop_
 _atom_site_label
 _atom_site_type_symbol
 _atom_site_fract_x
 _atom_site_fract_y
 _atom_site_fract_z
 _atom_site_adp_type
 _atom_site_U_iso_or_equiv
 _atom_site_site_symmetry_multiplicity
 _atom_site_occupancy
 _atom_site_calc_flag
 _atom_site_refinement_flags
 _atom_site_disorder_assembly
 _atom_site_disorder_group
  Fe2 Fe 0 0 0 Uani 0.0085(6) 4 1 d . . .
  Fe3 Fe 0 0.26036(4) 0.11754(7) Uani 0.0089(5) 8 1 d . . .
  Fe1 Fe 0 0.50561(5) 0.25 Uani 0.0122(6) 4 1 d . . .
  O1 O 0 0.1603(2) 0.25 Uani 0.008(3) 4 1 d . . .
  O2 O 0 0.35895(17) 0.5444(4) Uani 0.0092(17) 8 1 d . . .
  O3 O 0 0.09275(17) 0.6422(3) Uani 0.0092(18) 8 1 d . . .
loop_
 _atom_site_aniso_label
 _atom_site_aniso_type_symbol
 _atom_site_aniso_U_11
 _atom_site_aniso_U_22
 _atom_site_aniso_U_33
 _atom_site_aniso_U_12
 _atom_site_aniso_U_13
 _atom_site_aniso_U_23
 Fe2 Fe 0.0106(2) 0.0062(2) 0.0086(18) 0 0 0.0008(2)
 Fe3 Fe 0.0094(2) 0.0069(2) 0.0104(14) 0 0 0.00056(18)
 Fe1 Fe 0.0070(2) 0.0096(2) 0.0200(18) 0 0 0
 O1 O 0.0099(7) 0.0074(8) 0.007(7) 0 0 0
 O2 O 0.0085(5) 0.0091(6) 0.010(5) 0 0 0.0012(10)
 O3 O 0.0099(5) 0.0074(6) 0.010(5) 0 0 -0.0007(9)
loop_
 _geom_bond_atom_site_label_1
 _geom_bond_atom_site_label_2
 _geom_bond_site_symmetry_1
 _geom_bond_site_symmetry_2
 _geom_bond_distance
 _geom_bond_publ_flag
  Fe2 O2 . 10_454 2.0768(17) ?
  Fe2 O2 . 10_554 2.0768(17) ?
  Fe2 O2 . 11_445 2.0768(17) ?
  Fe2 O2 . 11_545 2.0768(17) ?
  Fe2 O3 . 2_554 2.007(4) ?
  Fe2 O3 . 3_555 2.007(4) ?
  Fe3 O1 . . 1.9334(15) ?
  Fe3 O2 . 10_454 2.075(2) ?
  Fe3 O2 . 10_554 2.075(2) ?
  Fe3 O3 . 10_454 2.0636(14) ?
  Fe3 O3 . 10_554 2.0636(14) ?
  Fe1 O1 . 9_455 2.0951(18) ?
  Fe1 O1 . 9_555 2.0951(18) ?
loop_
 _geom_angle_atom_site_label_1
 _geom_angle_atom_site_label_2
 _geom_angle_atom_site_label_3
 _geom_angle_site_symmetry_1
 _geom_angle_site_symmetry_2
 _geom_angle_site_symmetry_3
 _geom_angle
 _geom_angle_publ_flag
  O2 Fe2 O2 10_454 . 10_554 88.26(6) ?
  O2 Fe2 O2 10_454 . 11_445 91.74(6) ?
  O2 Fe2 O2 10_454 . 11_545 180.0(5) ?
  O2 Fe2 O3 10_454 . 2_554 93.52(13) ?
  O2 Fe2 O3 10_454 . 3_555 86.48(13) ?
  O2 Fe2 O2 10_554 . 11_445 180.0(5) ?
  O2 Fe2 O2 10_554 . 11_545 91.74(6) ?
  O2 Fe2 O3 10_554 . 2_554 93.52(13) ?
  O2 Fe2 O3 10_554 . 3_555 86.48(13) ?
  O2 Fe2 O2 11_445 . 11_545 88.26(6) ?
  O2 Fe2 O3 11_445 . 2_554 86.48(13) ?
  O2 Fe2 O3 11_445 . 3_555 93.52(13) ?
  O2 Fe2 O3 11_545 . 2_554 86.48(13) ?
  O2 Fe2 O3 11_545 . 3_555 93.52(13) ?
  O3 Fe2 O3 2_554 . 3_555 180.0(5) ?
  O1 Fe3 O2 . . 10_454 95.55(12) ?
  O1 Fe3 O2 . . 10_554 95.55(12) ?
  O1 Fe3 O3 . . 10_454 102.94(12) ?
  O1 Fe3 O3 . . 10_554 102.94(12) ?
  O2 Fe3 O2 10_454 . 10_554 88.37(9) ?
  O2 Fe3 O3 10_454 . 10_454 88.35(7) ?
  O2 Fe3 O3 10_454 . 10_554 161.45(17) ?
  O2 Fe3 O3 10_554 . 10_454 161.45(17) ?
  O2 Fe3 O3 10_554 . 10_554 88.35(7) ?
  O3 Fe3 O3 10_454 . 10_554 88.97(5) ?
  O1 Fe1 O1 9_455 . 9_555 87.29(7) ?
  Fe3 O1 Fe3 . . 3_555 119.09(12) ?
  Fe3 O1 Fe1 . . 9_445 111.52(3) ?
  Fe3 O1 Fe1 . . 9_545 111.52(3) ?
  Fe3 O1 Fe1 3_555 . 9_445 111.52(3) ?
  Fe3 O1 Fe1 3_555 . 9_545 111.52(3) ?
  Fe1 O1 Fe1 9_445 . 9_545 87.29(9) ?
  Fe2 O2 Fe2 10_455 . 10_555 88.26(9) ?
  Fe2 O2 Fe3 10_455 . 10_455 90.52(3) ?
  Fe2 O2 Fe3 10_455 . 10_555 168.4(2) ?
  Fe2 O2 Fe3 10_555 . 10_455 168.4(2) ?
  Fe2 O2 Fe3 10_555 . 10_555 90.52(3) ?
  Fe3 O2 Fe3 10_455 . 10_555 88.37(12) ?
  Fe2 O3 Fe3 2_555 . 10_455 100.48(16) ?
  Fe2 O3 Fe3 2_555 . 10_555 100.48(16) ?
  Fe3 O3 Fe3 10_455 . 10_555 88.97(7) ?

 
loop_
 _refln_index_h
 _refln_index_k
 _refln_index_l
 _refln_F_squared_calc
 _refln_F_squared_meas
 _refln_F_squared_sigma
 _refln_observed_status
   0   4   0 49811.00 43360.50   759.00 o
   0   4   1    56.00    78.35     1.56 o
   0   4   2     8.40     5.40     0.52 o
   0   6   0   110.52    92.79     3.39 o
   0   6   1   462.30   422.16     7.04 o
   0   6   2     3.68     3.68     0.50 o
   0   6   3  3297.79  3537.16    51.70 o
   0   8   0 38147.30 33604.20   579.59 o
   0   8   1  6074.42  6479.35    60.12 o
   0   8   2   712.57   697.08    10.23 o
   0   8   3  1229.06  1279.78    18.07 o
   0   8   4   210.84   194.09     6.27 o
   0   8   5    58.19    63.41     4.55 o
   0  10   0    52.95    44.51     2.80 o
   0  10   1   268.18   250.41     5.45 o
   0  10   2    70.09    62.40     2.42 o
   0  10   3  1262.33  1303.49    19.19 o
   0  10   4 11052.40 11170.90   168.50 o
   0  10   5  1021.55  1091.18    20.90 o
   0  10   6  1251.94  1221.81    33.99 o
   0  12   0 13055.50 13047.60   199.19 o
   0  12   1   896.34   919.19    13.18 o
   0  12   2     0.59     0.50     0.42 <
   0  12   3   211.85   218.48     6.01 o
   0  12   4    86.54    88.61     4.60 o
   0  12   5   260.61   263.15     8.76 o
   0  12   6    20.63    25.48     2.55 o
   0  12   7  2438.05  2407.61    60.88 o
   0  14   0   463.02   499.43    13.10 o
   0  14   1   370.86   363.11     7.67 o
   0  14   2   125.84   130.33     4.16 o
   0  14   3  2710.84  2834.03    37.97 o
   0  14   4  6545.54  7223.10   103.19 o
   0  14   5  1831.92  1700.94    34.24 o
   0  14   6   157.53   130.28     6.25 o
   0  14   7   327.91   344.21    10.58 o
   0  14   8    56.95    70.56     6.27 o
   0  16   0  2164.60  2254.08    40.20 o
   0  16   1  1180.89  1286.88    19.80 o
   0  16   2   193.93   192.02     5.49 o
   0  16   3   693.00   698.00    13.91 o
   0  16   4   363.61   393.83    12.18 o
   0  16   5     6.79     8.52     1.59 o
   0  16   6     0.41     1.04     0.56 <
   0  16   7   870.02   861.37    20.52 o
   0  16   8  1683.24  1671.33    47.29 o
   0  16   9   461.00   406.42    17.66 o
   0  18   0    96.39   112.90     8.44 o
   0  18   1   123.21   136.84     6.71 o
   0  18   2     3.45     2.95     0.98 <
   0  18   3   898.72   824.46    28.55 o
   0  18   4  2076.10  1911.82    53.70 o
   0  18   5   248.36   284.08    15.54 o
   0  18   6    49.52    48.06     5.84 o
   0  18   7   408.66   433.75    19.23 o
   0  18   8   374.42   407.84    18.63 o
   1   1   0   111.77   115.10     2.18 o
   1   1   1  9126.91  8141.48    90.33 o
   1   1   2 12770.40 13726.40   120.19 o
   1   3   0  1386.81  1419.60    24.00 o
   1   3   1 18739.90 19910.50   180.17 o
   1   3   2 37371.70 38825.00   456.17 o
   1   3   3 17197.60 18785.90   241.96 o
   1   5   0  2989.36  3056.08    48.74 o
   1   5   1  3268.82  3203.67    38.31 o
   1   5   2 15706.40 15264.00   203.05 o
   1   5   3 17011.80 17715.80   207.91 o
   1   5   4  4720.11  5347.09    55.06 o
   1   7   0   447.59   451.06     6.82 o
   1   7   1  2684.80  2611.69    26.64 o
   1   7   2  6234.38  6417.14    51.58 o
   1   7   3  3247.03  3297.29    33.07 o
   1   7   4   795.39   685.03    16.56 o
   1   7   5   664.80   618.94    12.56 o
   1   9   0  1520.28  1449.44    19.91 o
   1   9   1  1872.04  1763.52    22.31 o
   1   9   2  6595.78  6530.94    60.28 o
   1   9   3  3237.77  3218.57    31.37 o
   1   9   4  1098.49  1130.87    12.14 o
   1   9   5  4405.94  4662.93    57.52 o
   1   9   6  7918.37  8796.30   123.57 o
   1  11   0  5375.44  5637.07    56.88 o
   1  11   1  2674.33  2633.99    25.27 o
   1  11   2  5157.74  5414.59    42.13 o
   1  11   3   366.02   341.96     6.17 o
   1  11   4  1690.01  1696.44    18.23 o
   1  11   5   161.79   160.47     4.10 o
   1  11   6  2475.26  2433.71    36.36 o
   1  11   7  3352.32  3576.79    86.14 o
   1  13   0  1064.76  1108.23    15.43 o
   1  13   1   107.46    97.59     2.79 o
   1  13   2  1304.61  1243.13    16.09 o
   1  13   3  1458.70  1486.77    17.96 o
   1  13   4  1888.33  1972.26    19.27 o
   1  13   5    48.43    46.12     2.27 o
   1  13   6  2717.82  2692.55    34.23 o
   1  13   7   195.25   189.41     6.42 o
   1  13   8   324.88   382.42    18.46 o
   1  15   0   696.63   738.96    11.58 o
   1  15   1   898.70   859.52    11.36 o
   1  15   2  1844.40  1867.62    20.35 o
   1  15   3   343.45   326.02     6.49 o
   1  15   4   849.16   866.47    11.44 o
   1  15   5    32.83    31.07     1.93 o
   1  15   6   774.81   777.43    13.43 o
   1  15   7   512.18   469.36    10.14 o
   1  15   8  1083.59  1045.99    23.81 o
   1  15   9   366.44   291.61    16.01 o
   1  17   0   847.37   889.24    16.98 o
   1  17   1     0.02     0.42     0.50 <
   1  17   2  1288.49  1317.05    17.65 o
   1  17   3   605.11   608.22    10.88 o
   1  17   4  2106.33  2091.93    28.96 o
   1  17   5   698.37   695.51    13.31 o
   1  17   6  1214.70  1334.16    22.28 o
   1  17   7    34.30    35.47     2.95 o
   1  17   8   795.00   710.61    29.88 o
   1  19   0  1761.10  1370.67    48.35 o
   1  19   1    59.29    62.02     7.65 o
   2   0   0 85081.80 71212.60  1297.70 o
   2   0   2   153.61   140.72     3.45 o
   2   0   4     6.45     6.08     0.90 o
   2   2   0     0.62     0.42     0.19 <
   2   2   1    28.86    26.86     0.94 o
   2   2   2   148.69   144.49     2.62 o
   2   2   3   297.23   314.83     4.48 o
   2   2   4 33738.80 36907.70   376.74 o
   2   2   5  3314.99  3515.79    54.64 o
   2   4   0 23816.20 19207.50   326.12 o
   2   4   1     3.62     5.98     0.48 o
   2   4   2     3.29     4.03     0.44 o
   2   4   3    71.15    71.12     2.01 o
   2   4   4     3.59     2.42     0.72 o
   2   4   5    52.07    52.67     2.79 o
   2   6   0    55.78    42.67     3.12 o
   2   6   1   205.37   178.72     5.16 o
   2   6   2    10.04     9.44     1.03 o
   2   6   3  1541.63  1429.25    21.12 o
   2   6   4 31753.20 35524.00   272.92 o
   2   6   5    19.57    28.41     2.77 o
   2   6   6    27.78    36.02     2.50 o
   2   8   0 20194.70 22683.90   299.43 o
   2   8   1  3073.71  3131.09    37.50 o
   2   8   2   315.12   313.33     7.35 o
   2   8   3   636.08   650.52    11.61 o
   2   8   4   120.63   107.63     4.11 o
   2   8   5    30.41    35.68     2.27 o
   2   8   6   164.78   171.54     6.25 o
   2   8   7  1092.56  1121.52    35.86 o
   2  10   0    34.24    25.57     2.92 o
   2  10   1   154.97   143.03     5.06 o
   2  10   2    55.40    46.98     2.84 o
   2  10   3   781.47   760.77    11.98 o
   2  10   4  6828.83  7114.31    63.07 o
   2  10   5   648.32   651.88    14.30 o
   2  10   6   739.05   724.09    15.82 o
   2  10   7   829.07   877.48    17.30 o
   2  10   8   271.14   305.93    16.93 o
   2  12   0  8629.28  8947.54   139.17 o
   2  12   1   598.04   583.89    12.26 o
   2  12   2     2.16     1.69     0.51 o
   2  12   3   132.77   135.96     3.67 o
   2  12   4    60.43    63.06     2.46 o
   2  12   5   174.55   182.38     4.42 o
   2  12   6    19.73    21.73     1.83 o
   2  12   7  1709.46  1802.50    35.58 o
   2  12   8  6192.12  6800.93   154.26 o
   2  14   0   339.45   371.39    13.73 o
   2  14   1   256.85   250.84     7.80 o
   2  14   2    80.57    79.52     3.44 o
   2  14   3  1958.16  2045.42    23.63 o
   2  14   4  4717.11  5143.16    44.06 o
   2  14   5  1337.25  1368.95    18.75 o
   2  14   6   101.54    93.01     4.28 o
   3   1   0     1.06     1.55     0.40 o
   3   1   1  1968.03  1939.76    18.13 o
   3   1   2  3391.85  3477.94    25.95 o
   3   1   3  1608.29  1591.15    16.19 o
   3   1   4    62.06    59.55     2.07 o
   3   1   5  1135.32  1050.34    15.28 o
   3   1   6  4718.84  4862.78    52.54 o
   3   3   0   211.81   203.36     4.99 o
   3   3   1  3763.74  3753.83    31.23 o
   3   3   2  7798.57  8375.75    57.60 o
   3   3   3  3677.15  3726.99    34.43 o
   3   3   4   173.38   162.83     3.88 o
   3   3   5  1319.63  1225.27    18.89 o
   3   3   6  3804.90  3903.32    65.65 o
   3   3   7  2480.71  2727.16    68.16 o
   3   5   0   821.18   825.14    12.42 o
   3   5   1   922.13   869.67    11.15 o
   3   5   2  4252.65  4323.02    39.39 o
   3   5   3  4432.57  4528.78    40.28 o
   3   5   4  1052.15  1068.83    13.74 o
   3   5   5   686.96   644.08    10.67 o
   3   5   6  2735.65  2724.28    41.02 o
   3   5   7   723.83   781.89    19.70 o
   3   7   0   123.62   118.45     6.49 o
   3   7   1   941.48   838.74    14.21 o
   3   7   2  2145.43  2058.18    24.15 o
   3   7   3  1049.53   987.83    13.79 o
   3   7   4   348.43   349.33     6.32 o
   3   7   5   229.78   213.51     5.55 o
   3   7   6  1448.66  1413.92    31.25 o
   3   7   7  1899.34  1887.67    31.70 o
   3   7   8   754.83   778.43    29.94 o
   3   9   0   660.41   590.07    17.86 o
   3   9   1   682.86   627.67    13.53 o
   3   9   2  2581.75  2456.56    36.16 o
   3   9   3  1279.98  1238.09    23.87 o
   3   9   4   379.04   371.23     7.96 o
   3   9   5  1832.58  1821.29    25.79 o
   3   9   6  3362.75  3298.36    60.70 o
   3   9   7  1332.22  1399.21    25.14 o
   3   9   8   465.18   524.35    24.69 o
   3  11   0  2302.46  2279.40    46.68 o
   3  11   1  1224.79  1178.11    21.09 o
   3  11   2  2384.82  2244.49    39.76 o
   3  11   3   154.43   151.74     6.14 o
   3  11   4   851.47   785.69    18.82 o
   3  11   5    70.74    65.77     5.80 o
   4   0   0 15162.50 18117.20   222.51 o
   4   0   2     9.02     9.19     1.10 o
   4   0   4     4.88     4.51     0.89 o
   4   0   6   205.43   201.54     8.11 o
   4   2   0     1.62     1.56     0.49 o
   4   2   1     4.57     4.66     0.56 o
   4   2   2    62.52    64.65     2.10 o
   4   2   3    55.72    57.53     2.19 o
   4   2   4  7339.69  8295.10    29.60 o
   4   2   5   664.70   678.46    11.97 o
   4   2   6   208.15   200.79     5.20 o
   4   2   7    61.61    57.98     2.93 o
   4   2   8    16.63    16.49     3.43 o
   4   4   0  5415.58  5813.67    56.96 o
   4   4   1     3.75     3.73     0.53 o
   4   4   2     2.43     2.41     0.46 o
   4   4   3    14.49    15.04     1.26 o
   4   4   4     2.73     2.68     0.57 o
   4   4   5    11.86    13.14     1.30 o
   4   4   6   158.66   161.38     4.65 o
   4   4   7   142.76   135.69     4.37 o
   4   4   8  5332.99  5586.05    91.47 o
   4   6   0    22.24    22.53     2.24 o
   4   6   1    47.56    46.99     1.97 o
   4   6   2    13.35    12.17     1.12 o
   4   6   3   415.26   406.39     7.70 o
   4   6   4  8503.72  9620.79    47.53 o
   4   6   5     5.98     3.98     0.70 o
   4   6   6     0.73     0.94     0.44 <
   4   6   7    14.99    19.27     1.58 o
   4   8   1   933.19   851.01    21.76 o
   4   8   2    62.94    62.39     3.67 o
   4   8   3   186.29   175.98     7.14 o
   4   8   4    46.91    45.13     3.42 o
   4   8   5     6.22     7.61     1.43 o
   4   8   6    83.12    76.01     4.60 o
   4   8   7   370.51   315.96    11.63 o
   5   1   0     9.62    10.12     1.32 o
   5   1   1   408.85   436.80     6.50 o
   5   1   2   762.03   801.01     9.41 o
   5   1   3   339.71   354.85     6.36 o
   5   1   4    37.99    40.90     2.16 o
   5   1   5   270.02   273.87     6.81 o
   5   1   6  1178.53  1217.66    18.86 o
   5   1   7  1149.23  1189.32    18.62 o
   5   1   8    14.14    11.35     1.42 o
   5   3   0    23.41    23.66     2.01 o
   5   3   1   847.12   913.71    10.30 o
   5   3   2  1852.63  1943.69    18.34 o
   5   3   3   835.91   908.05    10.56 o
   5   3   4    71.05    75.66     3.78 o
   5   3   5   304.99   304.48     9.25 o
   5   3   6   987.93   890.75    21.90 o
   5   3   7   628.44   394.02    13.88 o
   5   3   8    11.30    12.20     2.62 o
   5   5   0   262.00   259.49    11.62 o
   5   5   1   214.35   210.95     7.26 o
   5   5   2  1094.05  1084.38    31.45 o
   5   5   3  1133.09  1117.56    32.41 o
   5   5   4   204.69   194.26    10.30 o
   5   5   5   171.89   160.17     9.54 o
   5   5   6   755.18   723.98    24.20 o
   5   5   7   176.60   165.88     9.64 o
   5   5   8   177.19   163.24     9.26 o
   
# start Validation Reply Form
_vrf_PLAT029_I
;
PROBLEM: _diffrn_measured_fraction_theta_full value Low .      0.470 Why?  
RESPONSE: The data were collected, while the sample was loaded inside
the diamond anvil cell. This reduces the coverage of the data
;
# end Validation Reply Form
